# Supplementary material for: Parkinson’s disease-associated alterations of the gut microbiome predict disease-relevant changes in metabolic functions
Source: BMC Biol. 2020 Jun 9;18:62. doi: 10.1186/s12915-020-00775-7 (PMC7285525; doi:10.1186/s12915-020-00775-7)
Supplement: Supplementary file 2 — Additional file 2. Summary statistics of the species phenotype association analyses. [file 12915_2020_775_MOESM2_ESM.xlsx]

## Sheet: PD
Additional File 2
Sheet 1: Summary statistics of species analyses regarding PD and PD-covariate interaction terms
				p-value interaction effects
Species	OR	95%-CI	p-value (PD vs. control)	Age X PD	Sex X PD	BMI X PD	Global test (all interaction terms & PD term)
anaerotruncus colihominis	1.80673	(1.40524869,2.32292099)	3.96253e-06	0.0271508	0.444554	0.747553	3.45185e-06
christensenella minuta	1.67072	(1.322035888,2.111374021)	1.72764e-05	0.0796244	0.850196	0.462314	2.71444e-05
ruminococcus torques	1.79735	(1.352695908,2.38817372)	5.27124e-05	0.637205	0.979533	0.0729433	0.000526451
akkermansia muciniphila	1.82548	(1.301799883,2.559817481)	0.000484948	0.282603	0.652205	0.133769	0.00341421
roseburia intestinalis	0.526509	(.3577726648,.7748265258)	0.0011375	0.320883	0.00375593	0.420832	2.95461e-05
ruminococcus bromii	1.63003	(1.204310705,2.206229905)	0.00155752	0.702316	0.5005	0.505651	0.0157942
eubacterium coprostanoligens	1.59478	(1.189497399,2.138149635)	0.00180881	0.592003	0.503264	0.412782	0.0151885
faecalibacterium prausnitzii	0.779841	(.6639515236,.9159591441)	0.00245039	0.0752311	0.832699	0.48104	0.00307632
turicibacter sanguinis	0.437346	(.2521417536,.7585888043)	0.00324786	0.333878	0.903495	0.0216862	0.00110684
collinsella aerofaciens	1.63546	(1.1278199,2.371604211)	0.00947745	0.667226	0.210904	0.523454	0.0508445
coprobacillus cateniformis	2.23169	(1.194369777,4.169949055)	0.0118413	0.749973	0.193039	0.771027	0.0521979
lachnospira pectinoschiza	0.68462	(.5095511347,.9198378145)	0.0119204	0.321127	0.651404	0.798768	0.0763751
butyricimonas virosa	1.27938	(1.053661368,1.553440906)	0.0128543	0.032081	0.417967	0.412056	0.0172082
bilophila wadsworthia	1.31448	(1.055057002,1.637679485)	0.0147779	0.612493	0.0522433	0.189943	0.0185277
phascolarctobacterium faecium	0.584805	(.3724912499,.9181328644)	0.019748	0.7426	0.665663	0.840699	0.213329
bacteroides caccae	1.45063	(1.057012613,1.990820224)	0.0212637	0.707755	0.779184	0.952376	0.164947
roseburia faecis	0.693122	(.5065380293,.9484345414)	0.0219726	0.655505	0.104246	0.264877	0.0170013
bacteroides coprocola	0.509901	(.2804410762,.927107942)	0.0272383	0.48341	0.178653	0.243236	0.0374525
ruminococcus flavefaciens	0.613546	(.3966054459,.9491503175)	0.0282068	0.426597	0.561523	0.6376	0.112133
oscillibacter valericigene	1.23064	(1.022193555,1.481585366)	0.0283945	0.862784	0.183131	0.313782	0.0741411
alistipes indistinctus	1.37957	(1.034021474,1.84060053)	0.0287139	0.709279	0.987051	0.506044	0.256066
anaerofilum pentosovorans	1.49214	(1.038804617,2.143300141)	0.0303104	0.273024	0.616125	0.339373	0.0926292
eubacterium rectale	0.713397	(.5138820134,.9903730844)	0.0436162	0.950149	0.369648	0.604007	0.256171
ruminococcus albus	0.622897	(.3889364675,.99759259)	0.048839	0.26414	0.292414	0.637475	0.0997696
pseudoflavonifractor capillosus	0.722489	(.5222952994,.9994162547)	0.0495891	0.918622	0.496544	0.00867709	0.00979401
clostridium methylpentosum	1.18995	(.9996894026,1.416415422)	0.0504099	0.979666	0.114623	0.244878	0.223316
clostridium symbiosum	1.9736	(.9813415315,3.969154951)	0.0565039	0.572614	0.0625204	0.32124	0.0644208
oxalobacter formigenes	1.44204	(.983191224,2.11504193)	0.0610382	0.240771	0.0221298	0.217351	0.00432327
bacteroides massiliensis	0.666681	(.4346590466,1.022557271)	0.0632039	0.439604	0.994931	0.3269	0.176912
clostridium hylemonae	1.86447	(.9599079141,3.62145266)	0.0658908	0.478142	0.709378	0.581529	0.319605
bacteroides xylanisolvens	1.3375	(.9784477766,1.828304861)	0.0682501	0.432228	0.296532	0.641633	0.240326
coprococcus comes	1.25538	(.9830925022,1.60308184)	0.0682632	0.942712	0.0461972	0.4217	0.0703449
bacteroides cellulosilyticus	0.67707	(.4402695146,1.041235176)	0.0757412	0.538483	0.71596	0.302999	0.373349
alistipes shahii	1.21825	(.9662572708,1.535967153)	0.0949869	0.996984	0.787973	0.586683	0.539478
paraprevotella clara	0.69006	(.4449092953,1.07029258)	0.0975982	0.268199	0.024827	0.00864419	0.0102363
dorea longicatena	1.27246	(.9414906092,1.719772997)	0.116953	0.270066	0.102191	0.0228791	0.0179004
clostridium leptum	1.17361	(.9548543706,1.442479405)	0.128252	0.466686	0.635104	0.417219	0.310555
parabacteroides goldsteinii	1.6312	(.8604961575,3.092200524)	0.133736	0.304846	0.75359	0.538875	0.349548
bifidobacterium longum	1.37454	(.9052291997,2.087150617)	0.135503	0.0366666	0.691146	0.55104	0.19572
clostridium citroniae	1.32802	(.9114915492,1.934879193)	0.139582	0.150703	0.461298	0.860206	0.150859
intestinimonas butyriciproducens	1.15777	(.9530629377,1.406445315)	0.140026	0.803178	0.554598	0.500997	0.559845
clostridium hathewayi	1.54348	(.8663510901,2.749837939)	0.140734	0.570365	0.385574	0.0710307	0.0213658
actinomyces lingnae	0.739921	(.4944660613,1.107219428)	0.143005	0.160678	0.0412554	0.000929464	5.41191e-05
eubacterium ramulus	0.818728	(.6250885409,1.072353323)	0.146333	0.0963353	0.474184	0.845358	0.256617
parabacteroides merdae	1.19619	(.9307525755,1.537338458)	0.161694	0.00106214	0.831369	0.0206151	0.00137254
parabacteroides distasonis	1.1594	(.940228936,1.429653329)	0.166524	0.250292	0.48759	0.251433	0.210907
bacteroides intestinalis	1.64237	(.740816252,3.641100291)	0.22193	0.706037	0.657745	0.801633	0.696287
adlercreutzia equolifaciens	1.31574	(.8438933992,2.05141517)	0.225918	0.341226	0.672442	0.023039	0.151075
methanobrevibacter smithii	1.63227	(.7249947472,3.674945341)	0.236687	0.9612	0.412104	0.382883	0.317615
clostridium bartlettii	0.720141	(.4149177711,1.249892941)	0.24319	0.377421	0.940874	0.983836	0.66611
bacteroides plebeius	0.68617	(.3641346058,1.293007866)	0.243996	0.017343	0.419839	0.629582	0.0619092
clostridium disporicum	0.709451	(.3924022771,1.282665636)	0.255928	0.209683	0.613963	0.497847	0.285728
coprobacter fastidiosus	0.790402	(.5250012579,1.189970671)	0.259839	0.925191	0.934464	0.10423	0.354805
eubacterium eligens	0.854305	(.6471593051,1.127755065)	0.266399	0.335055	0.0764978	0.974401	0.258236
fusicatenibacter saccharivorans	0.878631	(.692119922,1.115402409)	0.287853	0.906709	0.434506	0.250842	0.547906
barnesiella intestinihominis	0.882844	(.6957958068,1.120175064)	0.305005	0.473569	0.539428	0.403837	0.661795
bacteroides clarus	1.40117	(.7350458154,2.670943884)	0.305473	0.0652317	0.0811354	0.930401	0.0168776
ruminococcus obeum	0.848161	(.6187125825,1.162699731)	0.30617	0.917296	0.859593	0.413319	0.731025
eubacterium xylanophilum	0.801977	(.5123415861,1.255348417)	0.334422	0.223398	0.264645	0.185503	0.282782
clostridium aminobutyricum	1.22063	(.7984840104,1.865952464)	0.357208	0.0456375	0.880914	0.850094	0.206825
veillonella atypica	0.738217	(.3822095744,1.425824697)	0.366149	0.787146	0.482146	0.187457	0.563825
roseburia hominis	0.870051	(.6380407404,1.186427694)	0.379032	0.0171366	0.0890235	0.141993	0.0342995
dehalobacterium formicoaceticum	1.10606	(.8796014966,1.390827198)	0.38845	0.998851	0.61986	0.963153	0.904246
bacteroides uniformis	1.08227	(.9012614972,1.299631407)	0.397186	0.0683916	0.279654	0.817933	0.257064
clostridium polysaccharoly	0.897592	(.6958983607,1.15774345)	0.405411	0.834313	0.650375	0.956863	0.908315
blautia luti	0.885989	(.6623000198,1.185229189)	0.414875	0.177835	0.0850063	0.861447	0.337124
escherichiashigella coli	1.33423	(.6524839133,2.728297625)	0.42948	0.889515	0.331984	0.285067	0.491999
holdemania filiformis	1.11486	(.8508445788,1.46080447)	0.43038	0.644525	0.109461	0.719681	0.391917
veillonella parvula	0.779588	(.4143068281,1.46692579)	0.440129	0.565637	0.664267	0.0147843	0.0605035
anaerostipes hadrus	0.866611	(.6018558249,1.247832022)	0.4415	0.98802	0.918293	0.638633	0.884024
eubacterium siraeum	0.849571	(.5536000149,1.303775525)	0.455641	0.489866	0.069288	0.362048	0.193491
ruminococcus lactaris	0.869426	(.5964847589,1.267259188)	0.466698	0.202332	0.147069	0.614534	0.483825
dialister invisus	0.826925	(.495575807,1.37981892)	0.466921	0.403235	0.64885	0.988834	0.798305
oscillospira guilliermondii	0.93513	(.7768657758,1.125636197)	0.478349	0.611899	0.478613	0.0370155	0.225026
dorea formicigenerans	1.09214	(.8539830526,1.39672475)	0.482491	0.866947	0.877548	0.527502	0.872341
ruminococcus gnavus	1.45161	(.5108947745,4.124449291)	0.484264	0.969249	0.9762	0.375815	0.600391
bacteroides dorei	0.86525	(.5673546881,1.319558118)	0.501475	0.418337	0.720877	0.388909	0.790694
eubacterium dolichum	0.81304	(.4428695159,1.492615165)	0.504291	0.931452	0.204969	0.109025	0.298244
coprococcus catus	1.08737	(.8485879715,1.393350622)	0.507879	0.350522	0.0841428	0.600389	0.29287
alistipes senegalensis	0.866976	(.5673130685,1.324925376)	0.509455	0.0539303	0.745557	0.90806	0.382503
eubacterium hallii	1.08985	(.8339016511,1.424349659)	0.528709	0.366982	0.533325	0.477979	0.729928
ruminococcus callidus	1.13768	(.759962414,1.703134418)	0.530921	0.218425	0.037646	0.209943	0.0481001
clostridium lavalense	1.11963	(.773214767,1.621252802)	0.549664	0.739821	0.984387	0.632224	0.934481
bacteroides salyersiae	0.825449	(.4353706889,1.565024705)	0.556727	0.648828	0.314014	0.851405	0.812297
eubacterium ruminantium	0.869709	(.5438878722,1.390717374)	0.559988	0.364503	0.798658	0.245145	0.615512
haemophilus parainfluenzae	0.828081	(.437225184,1.568339746)	0.562641	0.666323	0.576084	0.523913	0.868508
clostridium sporosphaeroides	1.07282	(.8244639998,1.395993875)	0.600823	0.361499	0.725381	0.206627	0.488763
eggerthella lenta	0.866143	(.5034169665,1.490222253)	0.603719	0.671141	0.251156	0.146087	0.351015
eubacterium ventriosum	1.08019	(.8018191371,1.455214372)	0.611919	0.449629	0.702856	0.00292599	0.0458973
roseburia inulinivorans	0.922991	(.6770258459,1.258314484)	0.61229	0.927562	0.00724728	0.624978	0.0692059
gemmiger formicilis	1.06442	(.8333314402,1.359578912)	0.617141	0.541867	0.667396	0.0303784	0.175992
parasutterella excrementihominis	0.90634	(.6135398489,1.338872985)	0.621304	0.607085	0.459397	0.119449	0.548369
eubacterium desmolans	0.948536	(.7683759636,1.170938408)	0.622988	0.0456513	0.5069	0.324261	0.172004
bacteroides fragilis	1.13766	(.6771659239,1.911294523)	0.626097	0.680924	0.901305	0.425539	0.837563
veillonella dispar	0.88153	(.524850666,1.480600988)	0.633638	0.647531	0.647751	0.925198	0.956633
clostridium ramosum	1.12405	(.6848015653,1.84504524)	0.643727	0.506666	0.921379	0.0298337	0.207365
alistipes finegoldii	1.09944	(.7107097496,1.700799054)	0.670191	0.752758	0.494572	0.495047	0.873735
victivallis vadensis	0.921677	(.6326588963,1.342728423)	0.670948	0.648762	0.321814	0.597218	0.81012
bacteroides ovatus	0.934705	(.6834749689,1.278281756)	0.672461	0.219453	0.784612	0.202577	0.401586
clostridium aldenense	1.09582	(.6857818483,1.751011721)	0.701997	0.957913	0.410006	0.96095	0.911019
hydrogenoanaerobacterium saccharovorans	1.0497	(.8022798651,1.37341342)	0.723604	0.400861	0.930278	0.23348	0.665346
parabacteroides johnsonii	0.883153	(.4389211863,1.776993083)	0.7276	0.519344	0.629821	0.696695	0.942792
bacteroides stercoris	1.10004	(.6389413364,1.893890246)	0.730871	0.95478	0.294258	0.688293	0.829011
alistipes putredinis	1.04131	(.8223346432,1.318596819)	0.736826	0.849681	0.267124	0.530424	0.716261
clostridium spiroforme	0.928737	(.601339497,1.434386209)	0.738865	0.808646	0.633889	0.771317	0.963592
clostridium lactatiferment	0.937164	(.639072554,1.374299807)	0.739709	0.207487	0.459913	0.00283112	0.0382483
bacteroides vulgatus	0.963203	(.7648241537,1.213037662)	0.750011	0.931109	0.907909	0.883734	0.997546
bacteroides finegoldii	0.893373	(.4441686744,1.796876364)	0.751822	0.316344	0.453681	0.592354	0.662943
coprococcus eutactus	1.06175	(.6743218683,1.671761333)	0.795882	0.00246994	0.599695	0.665393	0.0276482
bacteroides thetaiotaomicron	1.04119	(.7568105313,1.432430354)	0.804134	0.187835	0.289561	0.583682	0.565653
clostridium thermocellum	0.95146	(.6410195327,1.412243612)	0.804959	0.687074	0.413951	0.312097	0.823986
streptococcus thermophilus	0.949715	(.6294139029,1.433013918)	0.805827	0.824476	0.584984	0.751027	0.965468
sporobacter termitidis	1.03029	(.7921135071,1.340080168)	0.823951	0.99657	0.934413	0.912605	0.998592
peptococcus niger	1.07847	(.5398490476,2.154506588)	0.830569	0.650122	0.340879	0.197879	0.421443
sutterella wadsworthensis	1.05325	(.6450695391,1.719729537)	0.835685	0.264681	0.529834	0.226225	0.596351
sutterella stercoricanis	1.06431	(.5650162001,2.004811661)	0.847031	0.503523	0.445776	0.507943	0.751935
odoribacter splanchnicus	0.985934	(.8450279209,1.150336251)	0.857129	0.852242	0.427355	0.110296	0.423068
flavonifractor plautii	1.01841	(.8287584135,1.251452276)	0.862276	0.600388	0.748132	0.215462	0.66222
alistipes massiliensis	1.0448	(.630133453,1.732333062)	0.865117	0.00800843	0.455018	0.123974	0.0456427
butyrivibrio crossotus	0.930133	(.3705164747,2.334975535)	0.87743	0.0611238	0.0658207	0.541595	0.0423911
bacteroides eggerthii	0.963202	(.5340736311,1.737133401)	0.900835	0.927704	0.362898	0.175841	0.673626
acetanaerobacterium elongatum	0.981662	(.721676388,1.335306842)	0.906142	0.82997	0.965257	0.0320297	0.288173
prevotella copri	0.970977	(.5675632013,1.661129921)	0.914387	0.204991	0.956933	0.718002	0.800835
blautia faecis	0.993048	(.7733560681,1.275150467)	0.956393	0.323408	0.203849	0.407681	0.536659
bacteroides faecichinchillae	1.00503	(.5081029685,1.987950532)	0.988499	0.306189	0.847341	0.743662	0.800932
clostridium ruminantium	0.997565	(.6135158933,1.622020127)	0.992156	0.692485	0.874478	0.475242	0.950489
BMI=body mass index
OR= Odds ratio
95%-CI= 95% confidence interval
Estimates from fractional regressions adjusted for batch, total read couts, study group, age, and sex

## Sheet: Age
Sheet 2: Summary statistics of species analyses regarding age
Species	OR	95%-CI	p-value age effect	p-value (non-linearity)
bacteroides salyersiae	1.06117	(1.027629751,1.095796497)	0.000290745	0.396732
clostridium methylpentosum	1.01464	(1.00608584,1.023262768)	0.000765762	0.942239
methanobrevibacter smithii	1.05752	(1.023323771,1.092853881)	0.000853582	0.36965
eubacterium hallii	0.982253	(.9714141517,.9932131069)	0.00156234	0.637196
eubacterium rectale	0.977929	(.9636465594,.9924230599)	0.00294719	0.714024
clostridium hathewayi	1.03519	(1.011551782,1.059376297)	0.00333989	0.478194
roseburia faecis	0.977488	(.9620993403,.9931218762)	0.00491624	0.464753
parabacteroides goldsteinii	1.04127	(1.01144659,1.071978759)	0.0063809	0.671217
butyricimonas virosa	1.01262	(1.003532159,1.021799565)	0.00640793	0.948801
eubacterium desmolans	0.985721	(.9753826443,.9961699361)	0.00751137	0.306464
escherichiashigella coli	1.0338	(1.0072698,1.061024129)	0.0122072	0.258329
eggerthella lenta	1.04331	(1.008882286,1.078905937)	0.0132665	0.245624
dorea formicigenerans	0.986243	(.9753490681,.9972577496)	0.0145039	0.889101
akkermansia muciniphila	1.0217	(1.003273235,1.040471442)	0.0207873	0.22739
clostridium spiroforme	0.977584	(.9579291946,.9976429036)	0.0286922	0.180565
roseburia inulinivorans	0.984045	(.9699427554,.9983515019)	0.0289628	0.114493
acetanaerobacterium elongatum	1.01849	(1.00132668,1.035942078)	0.0346101	0.812907
intestinimonas butyriciproducens	1.01154	(1.000501454,1.022692222)	0.0404088	0.131507
paraprevotella clara	1.02328	(1.000660583,1.046418244)	0.0436061	0.0628592
veillonella parvula	1.02699	(1.000760803,1.053909603)	0.0436355	0.134062
clostridium leptum	1.01043	(1.000135685,1.020823981)	0.04704	0.616969
bacteroides intestinalis	1.04546	(1.000017043,1.092978526)	0.0499122	0.923728
sutterella wadsworthensis	0.973835	(.9482140821,1.000147165)	0.051278	0.204719
eubacterium ruminantium	0.971563	(.9433624249,1.000607303)	0.0549126	0.525645
phascolarctobacterium faecium	1.01841	(.9989192491,1.03828807)	0.0642693	0.0483263
bacteroides plebeius	0.970359	(.9397645028,1.001949645)	0.0656503	0.452888
clostridium hylemonae	1.02788	(.9978842832,1.058779551)	0.0687886	0.343858
ruminococcus lactaris	0.979915	(.9585512833,1.001755301)	0.071227	0.824811
anaerotruncus colihominis	1.01282	(.9988187771,1.027017853)	0.0728843	0.448341
lachnospira pectinoschiza	0.986685	(.9718662588,1.001730552)	0.0825595	0.0978638
coprococcus eutactus	0.979603	(.9569362743,1.002806143)	0.0844632	0.729625
clostridium aldenense	1.01731	(.9975307937,1.037486481)	0.0866751	0.45155
clostridium thermocellum	1.01695	(.99751015,1.03676916)	0.0878568	0.728672
pseudoflavonifractor capillosus	0.986311	(.9706815704,1.002191232)	0.0907642	0.324203
parabacteroides distasonis	1.01064	(.9980478434,1.023384753)	0.0980417	0.457007
bacteroides thetaiotaomicron	1.01304	(.9976070729,1.028709505)	0.0981141	0.425794
clostridium symbiosum	1.01846	(.9965453717,1.040856553)	0.0993219	0.145884
bacteroides cellulosilyticus	1.01964	(.9962750576,1.043561249)	0.100075	0.533016
ruminococcus albus	0.980625	(.9578522029,1.003938566)	0.102665	0.217689
bacteroides ovatus	0.987515	(.9721393006,1.003132987)	0.116587	0.589223
ruminococcus gnavus	1.0276	(.9929216049,1.063482231)	0.120098	0.27551
dorea longicatena	0.99018	(.9776918457,1.002827186)	0.127511	0.00906532
streptococcus thermophilus	1.01598	(.9950671278,1.03732908)	0.135194	0.661726
prevotella copri	0.978478	(.9501945845,1.00760319)	0.145993	0.915503
coprococcus comes	0.990944	(.9783127923,1.003738824)	0.164584	0.661006
oscillospira guilliermondii	0.993173	(.9836000869,1.00283846)	0.165635	0.746376
dialister invisus	0.981905	(.955984084,1.00852882)	0.180966	0.865467
eubacterium eligens	1.00851	(.9959444805,1.021233891)	0.185273	0.327028
veillonella atypica	1.02452	(.9877804624,1.062634636)	0.19354	0.939734
butyrivibrio crossotus	1.02956	(.9853100095,1.075799731)	0.193696	0.390749
blautia luti	0.990643	(.976657132,1.004829729)	0.195036	0.724472
sporobacter termitidis	1.00868	(.9954206712,1.022106559)	0.200585	0.271169
coprobacillus cateniformis	1.02529	(.9858235922,1.066333801)	0.212386	0.94959
clostridium ruminantium	0.988586	(.9707050454,1.006795611)	0.21768	0.609293
eubacterium dolichum	1.01856	(.9890545909,1.048938024)	0.220176	0.93741
parasutterella excrementihominis	0.989334	(.9724859526,1.006474483)	0.221116	0.287984
adlercreutzia equolifaciens	0.988312	(.9696278136,1.007356453)	0.227318	0.726264
eubacterium ventriosum	0.991163	(.9767607716,1.005776762)	0.234579	0.580926
eubacterium coprostanoligens	0.991007	(.976187695,1.00605094)	0.23992	0.736925
peptococcus niger	1.01515	(.989391726,1.041582638)	0.251497	0.795829
sutterella stercoricanis	0.981387	(.9501406758,1.013660503)	0.25508	0.890929
clostridium polysaccharoly	1.00723	(.9944061058,1.020216036)	0.270542	0.740385
faecalibacterium prausnitzii	0.995466	(.987268465,1.003731381)	0.281408	0.662593
anaerostipes hadrus	0.99052	(.9732497202,1.008095852)	0.28848	0.970365
eubacterium xylanophilum	0.988277	(.9667516276,1.010281378)	0.29392	0.477069
gemmiger formicilis	0.994151	(.9826449719,1.005791288)	0.323294	0.00114055
bacteroides massiliensis	0.989398	(.9680605138,1.011204907)	0.337939	0.759049
eubacterium ramulus	0.994334	(.9820925593,1.006727494)	0.368608	0.523917
roseburia hominis	0.992668	(.9768397298,1.008753435)	0.369575	0.345414
bacteroides finegoldii	1.01309	(.9830917036,1.044011322)	0.396356	0.0796264
bacteroides caccae	1.00678	(.9911477286,1.022657494)	0.397407	0.228019
christensenella minuta	1.0048	(.9936989332,1.016026572)	0.398181	0.678874
odoribacter splanchnicus	1.00404	(.9946522086,1.013526012)	0.399916	0.0624036
collinsella aerofaciens	1.00964	(.9873359713,1.032438676)	0.400054	0.0397919
clostridium lavalense	1.0076	(.9899760508,1.02553429)	0.400429	0.182304
bacteroides uniformis	1.00422	(.9941607707,1.014373293)	0.412557	0.190133
bilophila wadsworthia	0.995554	(.9847951975,1.006431102)	0.421589	0.863676
turicibacter sanguinis	0.989229	(.9628187539,1.016363109)	0.432812	0.583845
blautia faecis	1.00455	(.9923564301,1.016887961)	0.466436	0.877525
dehalobacterium formicoaceticum	1.00485	(.9914448608,1.01844408)	0.479917	0.420309
roseburia intestinalis	0.993297	(.9747457233,1.012201086)	0.484423	0.0568397
victivallis vadensis	1.00791	(.9856874043,1.030637234)	0.488473	0.352204
ruminococcus bromii	1.00529	(.9903350003,1.020475728)	0.490104	0.159657
coprobacter fastidiosus	1.00648	(.9879705431,1.02534626)	0.495004	0.766174
ruminococcus torques	1.00524	(.9902492566,1.020450842)	0.49557	0.655181
anaerofilum pentosovorans	0.994135	(.977362742,1.011196115)	0.498092	0.854414
hydrogenoanaerobacterium saccharovorans	0.995362	(.9814350539,1.009486741)	0.51788	0.123738
veillonella dispar	1.00881	(.981647542,1.036726411)	0.528749	0.830869
flavonifractor plautii	1.00301	(.9936442872,1.012453879)	0.530534	0.378182
coprococcus catus	1.00352	(.9920088381,1.015158797)	0.550777	0.471185
bacteroides dorei	1.0065	(.9847900838,1.028682161)	0.560463	0.809745
alistipes finegoldii	0.994797	(.9766039882,1.013328548)	0.579603	0.362576
bacteroides eggerthii	0.992145	(.9637262886,1.021400914)	0.594813	0.716872
haemophilus parainfluenzae	0.991579	(.960792733,1.023352689)	0.59925	0.819387
clostridium citroniae	0.9959	(.979519008,1.012555358)	0.627333	0.143888
bacteroides stercoris	0.99376	(.9669103236,1.021355802)	0.654229	0.326991
bacteroides faecichinchillae	1.00667	(.9777098779,1.036478445)	0.655503	0.530618
eubacterium siraeum	0.996051	(.978189826,1.01423905)	0.668256	0.905358
barnesiella intestinihominis	1.00237	(.9910400689,1.013837733)	0.682757	0.899854
actinomyces lingnae	1.00457	(.9824364539,1.027198651)	0.688421	0.334769
clostridium ramosum	1.00383	(.9849546743,1.023070316)	0.692967	0.0042059
holdemania filiformis	1.00234	(.9902282872,1.014605097)	0.706061	0.89652
bifidobacterium longum	1.00294	(.9868949366,1.019240048)	0.721475	0.390173
clostridium disporicum	1.00622	(.9723340214,1.041288497)	0.722735	0.468703
clostridium sporosphaeroides	1.0022	(.9890081932,1.015559982)	0.74549	0.556673
alistipes indistinctus	1.00201	(.9890808328,1.015103427)	0.762091	0.797486
ruminococcus obeum	0.997512	(.9813951757,1.013893927)	0.764397	0.681555
clostridium lactatiferment	0.997398	(.9801336717,1.014966059)	0.769924	0.858094
alistipes massiliensis	0.996038	(.9691029803,1.023722532)	0.776575	0.253096
fusicatenibacter saccharivorans	0.998356	(.9867192961,1.010129867)	0.783269	0.586476
parabacteroides merdae	1.00174	(.9892933807,1.014347638)	0.78499	0.385143
bacteroides vulgatus	0.998412	(.9870295846,1.009924695)	0.785808	0.931816
ruminococcus flavefaciens	0.99734	(.9774501292,1.017634209)	0.795502	0.691209
bacteroides coprocola	0.996667	(.9695467836,1.024546208)	0.812524	0.740989
bacteroides xylanisolvens	1.0023	(.9823286265,1.022671666)	0.823164	0.576603
clostridium aminobutyricum	0.997664	(.9751945684,1.020651787)	0.840545	0.0522771
clostridium bartlettii	0.997522	(.9692368965,1.026633016)	0.865769	0.754336
oscillibacter valericigene	1.00049	(.9918762666,1.009174603)	0.911915	0.404784
oxalobacter formigenes	0.999342	(.9838888515,1.015038444)	0.934055	0.318707
bacteroides clarus	1.0014	(.9671139135,1.036899719)	0.937304	0.716165
ruminococcus callidus	0.999273	(.9773142236,1.021725799)	0.948873	0.953998
bacteroides fragilis	1.00073	(.977947997,1.024052701)	0.950157	0.0405724
alistipes senegalensis	1.00066	(.9800149342,1.021731715)	0.950832	0.541533
parabacteroides johnsonii	1.00076	(.9630671124,1.039929744)	0.969031	0.0757928
alistipes putredinis	1.00012	(.9880297748,1.012357405)	0.984621	0.0606797
alistipes shahii	0.999948	(.9884062978,1.011623959)	0.992961	0.557209
OR= Odds ratio
95%-CI= 95% confidence interval
Estimates from fractional regressions adjusted for batch, total read couts, study group

## Sheet: BMI
Sheet3: Summary statistics of species analyses regarding BMI
Species	OR	95%-CI	p-value BMI effect	p-value (non-linearity)
ruminococcus torques	1.04061	(1.01903673,1.062640821)	0.000195919	0.692671
victivallis vadensis	0.951084	(.9235552946,.9794329098)	0.000817746	0.0502614
anaerotruncus colihominis	1.03333	(1.012066416,1.055045583)	0.00199858	0.776357
bacteroides finegoldii	1.06376	(1.017999377,1.111570551)	0.00586562	0.302967
coprococcus comes	1.02642	(1.007068902,1.046147562)	0.00724745	0.1233
clostridium methylpentosum	0.982119	(.9690485271,.9953650269)	0.00830016	0.304822
bacteroides intestinalis	0.909807	(.8347529962,.9916086723)	0.0314134	0.247431
eubacterium eligens	0.971872	(.9463663902,.9980653264)	0.0354934	0.274408
butyrivibrio crossotus	0.8905	(.7958827157,.9963662279)	0.0430235	0.692702
phascolarctobacterium faecium	0.956783	(.9161547555,.9992136801)	0.0459889	0.249559
clostridium leptum	0.978597	(.9569698375,1.000713631)	0.0577751	0.695949
sutterella wadsworthensis	0.958704	(.9169831239,1.002323922)	0.0632098	0.457969
bacteroides coprocola	1.03877	(.9965672983,1.082750834)	0.0722635	0.4102
clostridium sporosphaeroides	0.980147	(.9587682647,1.00200224)	0.0747178	0.521846
veillonella atypica	1.0412	(.9958263372,1.088635526)	0.0757368	0.407818
escherichiashigella coli	1.0531	(.9945177803,1.115134243)	0.0764415	0.712511
oscillospira guilliermondii	1.01428	(.9984593312,1.03034433)	0.077112	0.00611709
veillonella dispar	1.03503	(.9935017414,1.078301483)	0.0993625	0.431008
akkermansia muciniphila	0.967705	(.9301598152,1.00676644)	0.10396	0.199948
ruminococcus lactaris	0.973999	(.9434354128,1.00555188)	0.105318	0.00980588
clostridium lavalense	0.967322	(.9286417564,1.00761349)	0.110559	0.0234887
eubacterium coprostanoligens	1.0217	(.9948485469,1.049278632)	0.114131	0.488139
eubacterium ramulus	1.02076	(.9942112741,1.048017438)	0.126467	0.919784
sutterella stercoricanis	1.04473	(.9867184258,1.106148884)	0.133294	0.681252
clostridium symbiosum	1.04646	(.9847885328,1.111987804)	0.142829	0.0139381
roseburia hominis	0.979887	(.9525312809,1.008028959)	0.159602	0.0888596
bacteroides xylanisolvens	0.969617	(.9287236714,1.012310744)	0.160491	0.0686944
clostridium aminobutyricum	0.972922	(.9354352494,1.011910057)	0.170884	0.259044
bacteroides thetaiotaomicron	0.980015	(.9511398975,1.009766847)	0.185838	0.0961994
bacteroides plebeius	1.03322	(.9831414319,1.085859044)	0.197299	0.264233
bacteroides dorei	0.973044	(.9322194002,1.015657328)	0.211469	0.726112
prevotella copri	1.02463	(.985544817,1.06525967)	0.220148	0.198517
eubacterium siraeum	0.975229	(.9366137841,1.01543702)	0.223678	0.766385
faecalibacterium prausnitzii	0.991231	(.9771363316,1.005528628)	0.228043	0.526669
odoribacter splanchnicus	1.00811	(.9947269289,1.021672274)	0.23619	0.430539
alistipes finegoldii	1.01986	(.9870152941,1.053802888)	0.238999	0.977141
clostridium thermocellum	0.981828	(.9517372357,1.012870694)	0.248205	0.52138
bifidobacterium longum	0.969127	(.9184607994,1.022587574)	0.252347	0.507928
eubacterium rectale	1.01154	(.9907242061,1.032798588)	0.279407	0.0252268
parabacteroides distasonis	1.0099	(.9918497985,1.028271974)	0.284421	0.439201
acetanaerobacterium elongatum	0.985614	(.95945916,1.012482481)	0.290991	0.892307
barnesiella intestinihominis	0.989532	(.9703468797,1.009096305)	0.292128	0.0420239
ruminococcus bromii	0.986906	(.9623479403,1.012090143)	0.305261	0.0105105
bilophila wadsworthia	1.01061	(.9902617038,1.031383541)	0.309083	0.587609
anaerostipes hadrus	0.984686	(.9558051873,1.014440222)	0.309613	0.524168
clostridium hylemonae	0.95569	(.8741154569,1.044876296)	0.319435	0.0463029
alistipes shahii	0.984872	(.9542696826,1.016455678)	0.343889	0.632283
bacteroides cellulosilyticus	0.981919	(.9450953832,1.020176947)	0.349458	0.271007
dorea formicigenerans	1.01046	(.9886408435,1.032758238)	0.350199	0.204693
bacteroides uniformis	0.989994	(.9688244233,1.011626966)	0.361874	0.277547
veillonella parvula	1.02648	(.9688252268,1.087559973)	0.37557	0.651382
eubacterium ruminantium	0.974896	(.9199005288,1.033179707)	0.390792	0.60472
bacteroides massiliensis	1.01872	(.9760894102,1.063210244)	0.395139	0.642446
ruminococcus gnavus	0.976438	(.9239253814,1.031934174)	0.397875	0.080478
adlercreutzia equolifaciens	1.01481	(.9799453719,1.050913506)	0.409834	0.824581
clostridium polysaccharoly	1.01115	(.9847721565,1.038226309)	0.411075	0.224566
clostridium citroniae	0.982675	(.9421068443,1.024990857)	0.416531	0.0561587
coprococcus eutactus	1.01602	(.9759458463,1.057729316)	0.438971	0.636956
paraprevotella clara	1.01505	(.9772751309,1.054284026)	0.440128	0.574844
ruminococcus callidus	1.01439	(.9782305624,1.05188329)	0.440444	0.0759531
eubacterium hallii	1.00844	(.9865104083,1.030859967)	0.453669	0.616662
bacteroides stercoris	0.981808	(.9354818434,1.03042772)	0.456574	0.629398
clostridium disporicum	1.01806	(.9702984492,1.068171031)	0.465347	0.468213
alistipes indistinctus	0.990635	(.9656543021,1.016261387)	0.470241	0.8466
methanobrevibacter smithii	1.0205	(.963220662,1.081177636)	0.491173	0.902793
peptococcus niger	0.97838	(.9187720897,1.041855701)	0.495562	0.974858
butyricimonas virosa	1.006	(.98854012,1.023760497)	0.503247	0.739282
fusicatenibacter saccharivorans	0.993353	(.9738244578,1.013274065)	0.510357	0.544572
bacteroides vulgatus	1.00665	(.9856636394,1.028074084)	0.537684	0.631682
parabacteroides merdae	1.00701	(.9847193801,1.029812781)	0.540618	0.640455
pseudoflavonifractor capillosus	0.992632	(.9691715322,1.016661109)	0.544542	0.0339631
holdemania filiformis	1.00778	(.9826198197,1.033580175)	0.548058	0.353815
eggerthella lenta	1.01525	(.9662135325,1.066781048)	0.548985	0.88178
dorea longicatena	1.00716	(.9838176556,1.031063139)	0.550827	0.111469
bacteroides ovatus	0.990401	(.9592088383,1.022607738)	0.554696	0.0559958
anaerofilum pentosovorans	1.01092	(.9751341136,1.048011639)	0.554863	0.0160338
roseburia intestinalis	1.00837	(.9808264978,1.036689552)	0.55523	0.00729336
eubacterium dolichum	0.983494	(.9293808382,1.040757701)	0.56433	0.421948
christensenella minuta	0.993609	(.9720445242,1.015651807)	0.566844	0.84561
hydrogenoanaerobacterium saccharovorans	0.992686	(.9678474629,1.01816222)	0.570182	0.55125
actinomyces lingnae	1.00793	(.9804283686,1.036211811)	0.575602	0.622217
eubacterium xylanophilum	0.98774	(.9445296955,1.03292664)	0.588847	0.669081
intestinimonas butyriciproducens	0.994349	(.9739445526,1.015180817)	0.59216	0.761283
dialister invisus	0.988141	(.9454834643,1.032722195)	0.596192	0.64357
parabacteroides johnsonii	0.986333	(.935413347,1.040024802)	0.610866	0.496626
clostridium lactatiferment	1.01201	(.9663764389,1.059789843)	0.612156	0.435132
ruminococcus flavefaciens	1.00884	(.9741708214,1.044747863)	0.621745	0.721219
coprococcus catus	1.00459	(.9864475399,1.02306532)	0.622388	0.659204
blautia faecis	1.00592	(.9823776148,1.030018642)	0.625362	0.757961
parasutterella excrementihominis	0.990264	(.951376519,1.030740677)	0.632177	0.217768
ruminococcus obeum	1.00542	(.9806787235,1.030787322)	0.670646	0.0405966
streptococcus thermophilus	0.990646	(.9484222662,1.034748834)	0.672366	0.612062
bacteroides fragilis	0.990045	(.9431387209,1.039283934)	0.686206	0.149563
clostridium spiroforme	1.0058	(.977268256,1.035169582)	0.693572	0.0129368
eubacterium ventriosum	0.994325	(.9629241806,1.026748957)	0.728114	0.917229
eubacterium desmolans	0.997076	(.9802920967,1.014148164)	0.735351	0.164219
lachnospira pectinoschiza	0.994577	(.9632346223,1.026938685)	0.739239	0.242496
parabacteroides goldsteinii	0.99106	(.939804605,1.045110968)	0.74031	0.963208
sporobacter termitidis	1.00332	(.983287495,1.023766856)	0.747186	0.096563
flavonifractor plautii	1.00334	(.9814109704,1.025766805)	0.767211	0.863793
alistipes massiliensis	0.990907	(.9244407943,1.062151151)	0.796507	0.262648
ruminococcus albus	1.00612	(.9572311553,1.057508513)	0.810239	0.841727
oscillibacter valericigene	1.00201	(.9856586408,1.018628732)	0.811106	0.938901
clostridium ramosum	0.995883	(.9605178876,1.032550607)	0.823054	0.410267
clostridium ruminantium	0.995859	(.9596751647,1.033406505)	0.826054	0.669695
clostridium hathewayi	0.993195	(.9320886599,1.058307655)	0.833077	0.000463226
roseburia inulinivorans	0.997342	(.9724092238,1.022913807)	0.836745	0.178534
bacteroides caccae	1.0027	(.9754033093,1.030751365)	0.84838	0.380318
bacteroides faecichinchillae	1.00643	(.941289562,1.07607873)	0.851079	0.074963
coprobacillus cateniformis	1.00677	(.9326169217,1.086815068)	0.862805	0.0845254
bacteroides clarus	0.996427	(.94999795,1.045124869)	0.883107	0.367806
oxalobacter formigenes	0.998082	(.9722036457,1.024649102)	0.886101	0.136549
collinsella aerofaciens	0.997209	(.9596978973,1.036185481)	0.886376	0.964873
dehalobacterium formicoaceticum	0.998909	(.9818323493,1.01628336)	0.901287	0.0350852
clostridium bartlettii	0.997907	(.9628251034,1.034266647)	0.908637	0.53343
gemmiger formicilis	0.998703	(.973889459,1.024148291)	0.919454	0.523981
bacteroides salyersiae	0.997772	(.9540197291,1.043531305)	0.922343	0.187558
coprobacter fastidiosus	1.00176	(.9544408816,1.051421186)	0.943275	0.752289
bacteroides eggerthii	1.00178	(.9406272685,1.066907219)	0.955882	0.891744
blautia luti	1.00051	(.9792398933,1.022251218)	0.962592	0.0975514
alistipes putredinis	0.999513	(.9785282825,1.020947814)	0.964114	0.0364268
haemophilus parainfluenzae	0.998788	(.9427604436,1.058144554)	0.967149	0.407356
turicibacter sanguinis	0.998884	(.9459762199,1.05475071)	0.96792	0.64031
roseburia faecis	1.00039	(.9753916786,1.026036986)	0.975671	0.854433
clostridium aldenense	1.00044	(.947752421,1.056060757)	0.987229	0.00102166
alistipes senegalensis	0.99996	(.9696254915,1.031243961)	0.99798	0.284752
BMI=body mass index
OR= Odds ratio
95%-CI= 95% confidence interval
Estimates from fractional regressions adjusted for batch, total read couts, study group, age, and sex

## Sheet: Sex
Sheet4: Summary statistics of species analyses regarding sex
Species	OR	95%-CI	p-value sex effect
actinomyces lingnae	0.471379	(.3407674231,.6520514697)	5.54213e-06
roseburia hominis	1.96343	(1.415833526,2.722823537)	5.24874e-05
clostridium hathewayi	0.501785	(.3281469827,.7673043345)	0.00146111
alistipes indistinctus	0.7131	(.5608019052,.9067579761)	0.00580752
ruminococcus lactaris	0.60272	(.4187605861,.8674931695)	0.00642944
eubacterium hallii	0.748915	(.6047066842,.9275143544)	0.00806089
ruminococcus obeum	0.67495	(.5034732069,.9048293522)	0.00857102
ruminococcus torques	0.707236	(.541049588,.9244686464)	0.0112565
clostridium symbiosum	0.522743	(.3164303517,.8635711483)	0.0113201
oscillospira guilliermondii	1.26121	(1.053632006,1.509680362)	0.0114267
eggerthella lenta	0.529471	(.3137681129,.8934591715)	0.0172207
lachnospira pectinoschiza	1.49888	(1.071304878,2.097107734)	0.01818
collinsella aerofaciens	0.657284	(.4621625093,.9347847665)	0.01953
eubacterium dolichum	0.595848	(.3789490774,.936894202)	0.024945
clostridium leptum	0.786019	(.6333403237,.9755048468)	0.028887
prevotella copri	1.7177	(1.01421264,2.909158056)	0.0441712
dehalobacterium formicoaceticum	0.809129	(.6582925856,.9945275277)	0.0442098
methanobrevibacter smithii	0.48945	(.2407451054,.9950820784)	0.0484293
paraprevotella clara	1.53632	(.9949087949,2.372357865)	0.0527528
eubacterium ruminantium	1.66107	(.9757988035,2.827568501)	0.0615255
streptococcus thermophilus	0.66992	(.4359983906,1.029344796)	0.0675516
alistipes finegoldii	0.714293	(.4930196458,1.034875313)	0.0752832
intestinimonas butyriciproducens	0.843574	(.6968430947,1.021202458)	0.0810255
bacteroides ovatus	1.29882	(.9648591986,1.748369943)	0.0846949
clostridium citroniae	0.725937	(.5041592517,1.045273147)	0.085084
akkermansia muciniphila	0.785684	(.5805720659,1.063260181)	0.118151
dorea formicigenerans	1.20661	(.9508233603,1.531199203)	0.12232
bacteroides faecichinchillae	1.40834	(.9120293918,2.174726564)	0.122447
hydrogenoanaerobacterium saccharovorans	0.830449	(.6550258663,1.052853194)	0.124893
bacteroides fragilis	0.693157	(.4330298614,1.109545906)	0.126789
eubacterium desmolans	1.17164	(.9542258496,1.438594842)	0.130391
anaerotruncus colihominis	0.812097	(.6197025913,1.064222638)	0.131361
anaerostipes hadrus	0.79843	(.5890668409,1.082203234)	0.146831
roseburia faecis	1.25445	(.9189955818,1.712350688)	0.153324
sutterella wadsworthensis	1.39083	(.8814696653,2.194530777)	0.156259
acetanaerobacterium elongatum	0.807584	(.5985821196,1.089561079)	0.16193
bacteroides dorei	0.756751	(.5106269306,1.121508202)	0.164943
bacteroides clarus	0.677294	(.3854814378,1.190011212)	0.175415
clostridium lavalense	0.794038	(.564795906,1.116325551)	0.184557
ruminococcus albus	1.32761	(.8724181186,2.020294814)	0.185891
bacteroides coprocola	1.42531	(.839624134,2.419547178)	0.189333
clostridium methylpentosum	0.903082	(.7747849715,1.052624323)	0.19225
flavonifractor plautii	0.870604	(.7067238407,1.072484786)	0.192816
adlercreutzia equolifaciens	0.7721	(.5180552565,1.150724947)	0.203947
ruminococcus bromii	0.819618	(.6018585081,1.116165518)	0.206781
clostridium lactatiferment	0.805454	(.5709398739,1.136295008)	0.217864
bacteroides massiliensis	1.28511	(.8514602277,1.939620631)	0.232345
dialister invisus	0.744573	(.453650329,1.222063019)	0.243333
alistipes shahii	0.871017	(.6893975724,1.100483461)	0.247094
clostridium aldenense	0.790024	(.5262191191,1.186078792)	0.255606
butyricimonas virosa	1.11732	(.9195674008,1.357593125)	0.264328
bacteroides uniformis	0.902281	(.7508423962,1.084263132)	0.272665
odoribacter splanchnicus	0.923003	(.7973777672,1.068420769)	0.283109
oscillibacter valericigene	0.91182	(.763272316,1.089278544)	0.308945
bacteroides finegoldii	1.3725	(.7436859859,2.532982537)	0.311176
coprococcus comes	0.895349	(.7188483561,1.115187255)	0.32376
roseburia inulinivorans	1.1556	(.8664548317,1.541241766)	0.324956
clostridium thermocellum	0.849845	(.6096733071,1.184629035)	0.33699
parabacteroides merdae	1.11416	(.8825725112,1.406522715)	0.363202
eubacterium ramulus	1.1232	(.8641939405,1.459822657)	0.385037
peptococcus niger	1.3332	(.6924877683,2.566709023)	0.38953
coprococcus eutactus	0.845958	(.5704163477,1.254602111)	0.40544
bilophila wadsworthia	0.912432	(.73381431,1.134526477)	0.409678
parabacteroides distasonis	0.922007	(.7554013653,1.125357885)	0.424551
gemmiger formicilis	0.907613	(.7119580463,1.157037138)	0.433915
eubacterium ventriosum	0.889058	(.6604735979,1.19675328)	0.438054
parabacteroides johnsonii	0.805792	(.4578255431,1.418226473)	0.454094
clostridium ramosum	0.856766	(.5683205525,1.291607809)	0.460427
sutterella stercoricanis	1.31409	(.6272110624,2.75319381)	0.469173
haemophilus parainfluenzae	0.798954	(.4310519903,1.480858876)	0.475902
bacteroides eggerthii	1.19528	(.7298503029,1.957517375)	0.478485
fusicatenibacter saccharivorans	0.923816	(.7391912972,1.154553961)	0.486052
veillonella dispar	0.839154	(.5077344132,1.38690409)	0.49393
ruminococcus flavefaciens	0.883738	(.6148948117,1.270124728)	0.50422
alistipes massiliensis	0.836179	(.4933926206,1.417117178)	0.506232
bacteroides cellulosilyticus	1.15085	(.7576033278,1.748220109)	0.510123
clostridium polysaccharoly	0.925665	(.7339445923,1.167466413)	0.514185
clostridium disporicum	1.20706	(.6794074817,2.144522985)	0.521015
eubacterium xylanophilum	0.871441	(.5713725342,1.329096339)	0.522855
christensenella minuta	0.935385	(.7446612017,1.17495667)	0.565873
coprococcus catus	1.06813	(.8451443538,1.349961413)	0.581148
eubacterium siraeum	0.897428	(.6079588631,1.32472246)	0.585974
roseburia intestinalis	1.0946	(.7776702935,1.540684318)	0.60429
victivallis vadensis	1.09876	(.7650774219,1.577983449)	0.610056
alistipes putredinis	0.946902	(.7646073225,1.172657662)	0.617011
bacteroides xylanisolvens	1.09095	(.7647086819,1.556359963)	0.631111
coprobacter fastidiosus	0.912827	(.6248310678,1.333566044)	0.637215
bacteroides caccae	0.931093	(.6905077716,1.255501319)	0.639702
clostridium ruminantium	1.10146	(.7328397299,1.655489739)	0.642055
parabacteroides goldsteinii	1.16024	(.61395205,2.192615271)	0.647173
sporobacter termitidis	0.944927	(.7389147435,1.208376746)	0.651654
oxalobacter formigenes	1.07558	(.7822154575,1.478980555)	0.653864
blautia faecis	0.947609	(.7435666238,1.207643727)	0.66359
pseudoflavonifractor capillosus	0.938455	(.7035343515,1.251819259)	0.665664
faecalibacterium prausnitzii	1.03468	(.8857422805,1.208670597)	0.667224
clostridium spiroforme	0.924366	(.610473894,1.399655573)	0.71023
clostridium aminobutyricum	1.07143	(.7362585278,1.559186168)	0.718514
clostridium sporosphaeroides	0.962116	(.7616913157,1.215279643)	0.745909
escherichiashigella coli	0.91367	(.5231875288,1.595589036)	0.750943
eubacterium coprostanoligens	1.04646	(.7852168383,1.39463241)	0.756611
eubacterium rectale	0.953291	(.7018710369,1.29477215)	0.759436
holdemania filiformis	1.03376	(.8183108511,1.305922862)	0.780697
veillonella atypica	1.10381	(.5493222681,2.217980009)	0.78148
bacteroides vulgatus	1.03156	(.8235085515,1.292166655)	0.786896
parasutterella excrementihominis	0.95333	(.65785451,1.38151963)	0.80065
coprobacillus cateniformis	0.923032	(.480378078,1.77357732)	0.810051
clostridium hylemonae	1.06889	(.5787796859,1.974040815)	0.831435
blautia luti	0.974214	(.75993736,1.248908476)	0.836684
eubacterium eligens	1.02368	(.8088694058,1.295545975)	0.845559
bacteroides salyersiae	0.951145	(.5715998329,1.582711545)	0.847128
dorea longicatena	0.971692	(.7255380817,1.301359531)	0.847221
turicibacter sanguinis	1.05454	(.6100176973,1.823000627)	0.849182
anaerofilum pentosovorans	0.97275	(.7173282436,1.31912135)	0.858898
ruminococcus callidus	0.973801	(.6407607987,1.47994238)	0.901064
clostridium bartlettii	0.965632	(.5479505562,1.701696343)	0.90371
bacteroides stercoris	0.969098	(.5771327397,1.627271146)	0.905513
bifidobacterium longum	0.977576	(.62962406,1.517819167)	0.919524
barnesiella intestinihominis	1.01125	(.8130710248,1.257734626)	0.919926
ruminococcus gnavus	0.965012	(.4585985484,2.030639816)	0.925247
phascolarctobacterium faecium	1.018	(.6805073051,1.522880243)	0.930805
alistipes senegalensis	0.984244	(.6854263216,1.413335079)	0.931448
veillonella parvula	0.977665	(.5312734303,1.79912805)	0.942132
bacteroides thetaiotaomicron	1.0101	(.7670890131,1.330098396)	0.942939
butyrivibrio crossotus	1.03134	(.4106877404,2.589970565)	0.947622
bacteroides plebeius	1.01188	(.4952535485,2.067439651)	0.97415
bacteroides intestinalis	0.994052	(.3731355763,2.648204811)	0.990479
BMI=body mass index
OR= Odds ratio
95%-CI= 95% confidence interval
Estimates from fractional regressions adjusted for batch, total read couts, study group, and age

## Sheet: Constipation
Sheet 5: Summary statistics of species analyses regarding Constipation
Species	OR	95%-CI	p-value (constipated vs.no constipationl)	p-value interaction (constipation X PD)	Global test (interaction term & PD term)
ruminococcus callidus	0.857542	(.471836562,1.558544202)	0.614133	0	0
eubacterium ruminantium	0.491828	(.242319576,.998248224)	0.0494352	3.98671e-13	6.4849e-22
butyrivibrio crossotus	0.677794	(.2633576533,1.744415982)	0.420051	4.43387e-06	4.54642e-07
ruminococcus bromii	1.85512	(1.28861452,2.670675193)	0.000887769	0.00306813	0.00015747
bacteroides finegoldii	1.02415	(.4172980756,2.513493466)	0.95846	9.06499e-05	0.000453671
bacteroides ovatus	0.710356	(.5037536776,1.00169)	0.0511363	0.0872006	0.000842048
adlercreutzia equolifaciens	1.33648	(.7757591329,2.302477148)	0.295995	0.00035198	0.00162719
alistipes massiliensis	2.03125	(.9597978667,4.298779262)	0.063927	0.175302	0.00209376
acetanaerobacterium elongatum	0.632308	(.4388189665,.9111131227)	0.0139158	0.24981	0.00279616
ruminococcus obeum	1.62557	(1.109162741,2.382420145)	0.0127317	0.00370691	0.00453051
clostridium bartlettii	0.894446	(.5181532751,1.544008845)	0.688802	0.00604044	0.00506504
coprococcus eutactus	0.871965	(.4825702345,1.575570431)	0.649915	0.00197955	0.00639018
parabacteroides distasonis	0.986743	(.748593928,1.300653261)	0.924552	0.00165312	0.00708296
bacteroides thetaiotaomicron	0.704669	(.5037492664,.9857247612)	0.0409612	0.288061	0.0123116
clostridium lavalense	0.554269	(.3690851504,.8323672216)	0.00445003	0.735469	0.0146546
phascolarctobacterium faecium	0.527885	(.2982750834,.934247264)	0.0282728	0.0213525	0.0150269
christensenella minuta	1.4142	(1.070410031,1.868412329)	0.0147372	0.022785	0.0154895
turicibacter sanguinis	0.389062	(.1992925754,.7595344644)	0.00567806	0.99399	0.0180064
veillonella dispar	0.903411	(.4777909158,1.708177249)	0.754631	0.0180348	0.0219277
bifidobacterium longum	1.90634	(1.195104387,3.040856566)	0.00676753	0.19155	0.022528
alistipes indistinctus	1.27121	(.9259757128,1.74516375)	0.137736	0.0100837	0.0268651
clostridium disporicum	0.421437	(.2138668605,.8304659306)	0.0125343	0.675971	0.0313046
eubacterium hallii	1.14729	(.8522890746,1.544408252)	0.364909	0.010231	0.0314925
alistipes senegalensis	1.57702	(1.047292609,2.374682817)	0.0291671	0.0773126	0.034511
bacteroides vulgatus	0.879761	(.6746322016,1.147260396)	0.344272	0.0121602	0.0354811
clostridium sporosphaeroides	1.14593	(.8437184104,1.556393127)	0.383182	0.00993736	0.0359861
dorea longicatena	1.54617	(1.104939126,2.163583363)	0.0110194	0.430638	0.0387133
actinomyces lingnae	0.607016	(.3837045843,.960292868)	0.032917	0.141994	0.0405178
holdemania filiformis	0.947938	(.7169906388,1.253273811)	0.707439	0.0325651	0.0417616
intestinimonas butyriciproducens	1.04842	(.8328423565,1.319800155)	0.687244	0.0122652	0.0425969
bacteroides salyersiae	1.31302	(.6116036391,2.818871457)	0.484778	0.0272817	0.0435183
clostridium aldenense	0.58086	(.3651316224,.924046991)	0.0218221	0.262347	0.05272
eubacterium coprostanoligens	1.40923	(1.013044725,1.960343893)	0.041658	0.180066	0.0546196
roseburia hominis	1.04533	(.7433834476,1.46990747)	0.798815	0.0228422	0.0554463
parabacteroides merdae	1.3124	(.9963734332,1.728659045)	0.0530989	0.295079	0.0619859
blautia luti	1.00647	(.7512794597,1.3483486)	0.96551	0.0205068	0.0645619
victivallis vadensis	1.20406	(.7497882991,1.933544694)	0.442255	0.0202822	0.0646536
coprococcus comes	1.2746	(.9664729477,1.680959671)	0.085717	0.0654166	0.0695253
bacteroides cellulosilyticus	1.3337	(.7359622004,2.41690636)	0.342474	0.0831288	0.0719449
bacteroides intestinalis	1.03251	(.4417216585,2.413463572)	0.941127	0.0421078	0.074931
ruminococcus torques	1.44889	(1.037927641,2.022583419)	0.0293546	0.338178	0.077596
ruminococcus gnavus	1.65609	(.6171100714,4.444331606)	0.316548	0.0304661	0.0794471
clostridium hathewayi	1.22719	(.7521370452,2.002298144)	0.412428	0.0286769	0.0849362
eubacterium desmolans	0.786757	(.6110874816,1.012926059)	0.0628371	0.138861	0.0859925
clostridium aminobutyricum	0.651201	(.4353777035,.9740110664)	0.0367837	0.681799	0.0921265
bacteroides clarus	1.37787	(.5385919744,3.524956604)	0.503615	0.0715643	0.105397
dialister invisus	0.495051	(.2498530253,.9808781632)	0.0438728	0.886217	0.114215
gemmiger formicilis	1.33376	(.976146146,1.822390561)	0.0705489	0.167839	0.121075
veillonella atypica	1.36852	(.518810112,3.609886125)	0.526113	0.0514867	0.130357
veillonella parvula	0.99768	(.5325862968,1.868929761)	0.994215	0.0544996	0.133961
roseburia intestinalis	0.791973	(.4322583689,1.451032035)	0.450285	0.0672436	0.134273
coprobacter fastidiosus	0.591401	(.3449633381,1.013891533)	0.0561586	0.745219	0.156849
alistipes shahii	1.31117	(.9844162961,1.746389659)	0.0639449	0.736264	0.159708
bacteroides caccae	1.37325	(.9732661243,1.937622949)	0.0709655	0.826461	0.164584
ruminococcus albus	1.42524	(.7529170798,2.697912481)	0.276459	0.145282	0.169762
flavonifractor plautii	0.825173	(.6461447145,1.053804244)	0.123565	0.300574	0.170307
eubacterium siraeum	0.625689	(.3777201968,1.036444944)	0.0686144	0.965651	0.188518
streptococcus thermophilus	0.933891	(.5034245979,1.732439969)	0.828256	0.152062	0.197696
peptococcus niger	0.826593	(.4346931017,1.571813554)	0.561379	0.222596	0.217738
fusicatenibacter saccharivorans	1.09407	(.7934069326,1.508667241)	0.583428	0.20847	0.218607
bacteroides massiliensis	0.61252	(.3402870955,1.102542249)	0.102162	0.87769	0.220806
clostridium leptum	1.21407	(.9348715644,1.576661036)	0.145706	0.286605	0.236855
oscillospira guilliermondii	0.885798	(.6706794984,1.169915377)	0.392913	0.256714	0.239033
sutterella wadsworthensis	1.12374	(.5906445621,2.137973094)	0.722227	0.114973	0.241024
eubacterium rectale	1.04232	(.6885372805,1.577891008)	0.844658	0.122467	0.244741
bacteroides eggerthii	0.726564	(.3651034037,1.445877781)	0.362932	0.235564	0.246528
bacteroides plebeius	2.01238	(.8390931983,4.826239271)	0.117141	0.935208	0.248405
anaerostipes hadrus	1.47502	(.9048974659,2.404347627)	0.118974	0.607483	0.257033
lachnospira pectinoschiza	0.737793	(.4971935064,1.094821339)	0.131019	0.33403	0.257041
coprobacillus cateniformis	1.16841	(.6872303565,1.98649776)	0.565436	0.101505	0.258078
methanobrevibacter smithii	0.979775	(.3921290156,2.448069473)	0.965118	0.127266	0.263831
clostridium ruminantium	1.0294	(.6343215621,1.670563742)	0.90661	0.105198	0.26794
barnesiella intestinihominis	0.925213	(.6881052612,1.244023106)	0.606863	0.131997	0.300401
eubacterium dolichum	0.859798	(.4461973582,1.65678208)	0.651724	0.346505	0.31024
coprococcus catus	1.24566	(.936473876,1.656914044)	0.131282	0.798263	0.316894
ruminococcus lactaris	0.825428	(.3979835974,1.711958887)	0.60623	0.279553	0.32832
akkermansia muciniphila	1.00106	(.6685715798,1.49888718)	0.995911	0.136959	0.329075
clostridium polysaccharoly	0.954145	(.6818083445,1.335263058)	0.784275	0.161411	0.330556
haemophilus parainfluenzae	1.20484	(.5318494375,2.729412092)	0.655139	0.16305	0.37647
clostridium hylemonae	1.38912	(.7319249635,2.63640571)	0.314724	0.320776	0.421852
hydrogenoanaerobacterium saccharovorans	0.840614	(.6101603625,1.158107592)	0.288209	0.390902	0.429429
collinsella aerofaciens	1.33631	(.8556916748,2.086867707)	0.202409	0.465471	0.439623
odoribacter splanchnicus	0.912682	(.767261387,1.085663787)	0.302168	0.227768	0.447244
parabacteroides johnsonii	1.43134	(.5930609236,3.454504631)	0.425021	0.421207	0.450147
eubacterium ventriosum	1.22345	(.8665080509,1.727430921)	0.251851	0.369118	0.453091
parabacteroides goldsteinii	1.52651	(.7649436899,3.046275507)	0.230191	0.920495	0.489111
eubacterium eligens	1.03017	(.7530881188,1.409211188)	0.852463	0.266134	0.494417
clostridium lactatiferment	0.979783	(.5423085191,1.770164547)	0.946044	0.237736	0.497865
eubacterium ramulus	0.800428	(.5387305484,1.189249218)	0.270473	0.796068	0.534451
anaerotruncus colihominis	1.16371	(.8290642543,1.63343885)	0.380818	0.34677	0.543681
dorea formicigenerans	1.02754	(.7453779192,1.416506412)	0.868276	0.297518	0.548833
clostridium methylpentosum	1.09426	(.8929738658,1.340929)	0.385096	0.750703	0.552174
oscillibacter valericigene	0.910819	(.7227077707,1.14789294)	0.428709	0.770705	0.580463
butyricimonas virosa	1.14246	(.882308352,1.479330343)	0.312388	0.629182	0.588989
paraprevotella clara	0.964885	(.5409498857,1.721052054)	0.903635	0.329964	0.600186
bilophila wadsworthia	0.891518	(.6919786213,1.148596306)	0.374393	0.422852	0.600779
eubacterium xylanophilum	1.04783	(.5534369453,1.983864593)	0.885934	0.317751	0.604199
anaerofilum pentosovorans	0.892471	(.5983398762,1.331189301)	0.577081	0.486741	0.604535
eggerthella lenta	1.27483	(.7098210201,2.289568043)	0.41637	0.381112	0.605505
clostridium symbiosum	0.783857	(.4490962346,1.368151108)	0.391476	0.956479	0.615487
bacteroides fragilis	0.764878	(.4453202289,1.313749177)	0.331448	0.979606	0.617268
clostridium spiroforme	0.759261	(.4366699151,1.320167403)	0.329153	0.906206	0.618173
clostridium citroniae	0.855695	(.5265774856,1.390514497)	0.529275	0.584407	0.646707
faecalibacterium prausnitzii	1.05608	(.8592582564,1.297985433)	0.6041	0.541773	0.653896
oxalobacter formigenes	0.908891	(.6263780351,1.31882348)	0.614994	0.403174	0.659503
bacteroides xylanisolvens	0.941891	(.6139789895,1.444934704)	0.783939	0.386094	0.685595
dehalobacterium formicoaceticum	0.893045	(.6616880577,1.205293982)	0.459653	0.544278	0.686754
sutterella stercoricanis	1.23055	(.599413423,2.526210526)	0.571858	0.486797	0.707324
sporobacter termitidis	0.881842	(.6396636481,1.215709186)	0.44273	0.692178	0.733316
clostridium thermocellum	1.02552	(.6186359554,1.700031522)	0.922143	0.451603	0.750826
clostridium ramosum	0.866315	(.5114615079,1.467366111)	0.593521	0.647485	0.775466
escherichiashigella coli	1.18475	(.6200393231,2.26378384)	0.607835	0.639903	0.77648
alistipes finegoldii	1.16199	(.7124467281,1.895177858)	0.547494	0.876043	0.7831
bacteroides faecichinchillae	0.834653	(.4290062756,1.623858974)	0.594546	0.975067	0.789628
bacteroides coprocola	1.18935	(.4963360411,2.849975247)	0.697347	0.577182	0.797441
parasutterella excrementihominis	0.876441	(.5069494578,1.515236181)	0.636806	0.674652	0.815175
blautia faecis	1.0585	(.7566382628,1.480803385)	0.739941	0.662289	0.830985
bacteroides stercoris	0.81784	(.4257238445,1.571119163)	0.546059	0.956867	0.831167
roseburia inulinivorans	0.887359	(.597905365,1.316940828)	0.553011	0.953228	0.83518
bacteroides dorei	1.00696	(.6078069721,1.668233028)	0.978524	0.639472	0.895325
roseburia faecis	0.978121	(.6292480117,1.52042003)	0.9217	0.66566	0.910865
alistipes putredinis	0.981647	(.7312438674,1.317797119)	0.901882	0.683906	0.920259
bacteroides uniformis	0.963471	(.7642771015,1.214580989)	0.752834	0.818612	0.944337
pseudoflavonifractor capillosus	1.05802	(.7218599328,1.550718584)	0.77249	0.847783	0.947359
prevotella copri	0.992283	(.5180211459,1.900742371)	0.981362	0.768697	0.957032
ruminococcus flavefaciens	0.994454	(.6236059251,1.58583888)	0.981365	0.962799	0.998715
BMI=body mass index
OR= Odds ratio
95%-CI= 95% confidence interval
Estimates from fractional regressions adjusted for batch, total read couts, study group, age, BMI and sex

## Sheet: Medication
Sheet 6: Summary statistics of species analyses regarding Medication
	Dopamine Agonists			MAO-B/COMT inhibitors			Levodopa
Species	OR	95%-CI	p-value	OR	95%-CI	p-value	OR	95%-CI	p-value	global p-value (all medication terms)
acetanaerobacterium elongatum	0.909674	(.6053580046,1.366969824)	0.648681	1.12389	(.7496107221,1.685033441)	0.571928	0.976343	(.678884685,1.404134274)	0.897247	0.749445
actinomyces lingnae	0.879885	(.5136127116,1.507355426)	0.641284	0.933122	(.5848678438,1.488739658)	0.771497	1.11506	(.6733802703,1.846452754)	0.672124	0.950604
adlercreutzia equolifaciens	0.959527	(.5938823875,1.550294387)	0.865968	0.532627	(.3110687596,.9119906508)	0.0216929	0.886955	(.5019116097,1.567387383)	0.679647	0.0742922
akkermansia muciniphila	1.48815	(1.009214196,2.194379412)	0.0448293	0.911436	(.6080085343,1.366289104)	0.653457	0.94389	(.6089171195,1.463135938)	0.796247	0.137776
alistipes finegoldii	0.938962	(.5757738132,1.531243211)	0.800732	0.645488	(.3767980598,1.105778904)	0.110968	0.834775	(.5243378069,1.329007331)	0.446565	0.266084
alistipes indistinctus	1.12756	(.8106113817,1.568440855)	0.475843	0.874931	(.6386863481,1.19856073)	0.405383	1.06204	(.7422535145,1.519601395)	0.741929	0.735536
alistipes massiliensis	1.00708	(.5219280364,1.943209616)	0.983209	0.514959	(.2448042531,1.08324476)	0.0802542	1.07571	(.5918308603,1.955199583)	0.810807	0.24335
alistipes putredinis	1.20211	(.8985617311,1.608192563)	0.215106	1.16665	(.8772700193,1.551488606)	0.289271	0.851308	(.6337835852,1.143489963)	0.28493	0.374147
alistipes senegalensis	0.923766	(.5629258791,1.515907214)	0.753688	1.18022	(.7420434541,1.877141609)	0.484015	1.36046	(.7402579616,2.500263518)	0.321512	0.656865
alistipes shahii	1.04949	(.7820870542,1.40831303)	0.747524	0.954952	(.7104846031,1.283537293)	0.75998	1.08388	(.7589876436,1.547859932)	0.657709	0.910939
anaerofilum pentosovorans	0.845004	(.5695697875,1.253633291)	0.402703	1.11942	(.7489899734,1.673044502)	0.582168	1.35492	(.9369113133,1.959424025)	0.106583	0.27264
anaerostipes hadrus	0.96617	(.5911261427,1.57916425)	0.890801	1.43305	(.9127533345,2.24993285)	0.117977	1.19298	(.7378762121,1.92878853)	0.471609	0.338596
anaerotruncus colihominis	1.21458	(.8793256588,1.67764102)	0.238157	0.887465	(.6526086618,1.206841189)	0.446528	0.974805	(.7258657207,1.309119518)	0.865316	0.599103
bacteroides caccae	1.11352	(.7783253968,1.593072727)	0.556225	1.02509	(.7019308267,1.497017077)	0.897963	1.04174	(.7178704631,1.511725005)	0.829577	0.932393
bacteroides cellulosilyticus	0.835949	(.4898789308,1.426497873)	0.511068	0.962719	(.5553130309,1.669018403)	0.892345	0.857125	(.4602317994,1.596288847)	0.627024	0.82753
bacteroides clarus	0.651444	(.2961000256,1.433229042)	0.286747	0.890271	(.3235062724,2.449977795)	0.821952	1.28009	(.5528945778,2.963725744)	0.564284	0.525698
bacteroides coprocola	1.43576	(.4058445131,5.079294888)	0.574746	2.73468	(.9357026336,7.99237493)	0.0659871	0.841405	(.3343600262,2.117366797)	0.713811	0.260655
bacteroides dorei	1.26953	(.7589815651,2.123526428)	0.363216	1.06171	(.6198497304,1.818544321)	0.827367	0.667169	(.391932761,1.13568961)	0.135922	0.444248
bacteroides eggerthii	0.670117	(.3395846509,1.322371746)	0.248397	1.04176	(.5423454456,2.00104775)	0.902239	0.574851	(.3022483724,1.093317873)	0.0914193	0.075975
bacteroides faecichinchillae	1.30413	(.6736699585,2.524607871)	0.430762	1.63006	(.865643252,3.069486323)	0.130242	0.697246	(.3899445901,1.246719571)	0.223894	0.301404
bacteroides finegoldii	0.555367	(.2888330859,1.067857586)	0.077877	0.874434	(.3761028373,2.033045934)	0.755269	0.920481	(.4278180772,1.980482129)	0.832142	0.174641
bacteroides fragilis	0.914601	(.5368513366,1.55815174)	0.742611	0.915245	(.4907494857,1.706926153)	0.780623	1.12657	(.5650515839,2.246111836)	0.734965	0.973703
bacteroides intestinalis	1.15427	(.4671390388,2.852133451)	0.755914	0.666397	(.1788950778,2.482379431)	0.545249	2.49995	(.5978103463,10.45441458)	0.209412	0.545431
bacteroides massiliensis	0.66931	(.4109421944,1.090118767)	0.106687	0.901607	(.5059039684,1.606818547)	0.725346	0.883939	(.5061557304,1.543690087)	0.66452	0.319241
bacteroides ovatus	1.08018	(.7142353841,1.633616676)	0.714793	1.07388	(.6838432641,1.686377807)	0.756901	1.06893	(.6971459088,1.638978237)	0.759864	0.919707
bacteroides plebeius	0.668119	(.2382819778,1.873340743)	0.443286	1.13138	(.4802513663,2.665303563)	0.777684	1.43272	(.491598054,4.175543149)	0.50999	0.656742
bacteroides salyersiae	1.6762	(.8886273931,3.161796865)	0.110648	1.46035	(.6271794186,3.400324096)	0.379876	0.782723	(.3598059358,1.702736776)	0.536721	0.365198
bacteroides stercoris	0.58915	(.2732588858,1.270217589)	0.177095	1.70724	(.9109470463,3.199602177)	0.0951295	1.27176	(.5734878045,2.820221017)	0.554109	0.00867158
bacteroides thetaiotaomicron	0.890469	(.6193663081,1.280235811)	0.531135	1.00125	(.6804594151,1.473258819)	0.99496	0.838022	(.597705614,1.174962174)	0.305431	0.5813
bacteroides uniformis	1.08384	(.8303174687,1.414759195)	0.553728	1.19611	(.9297713875,1.538739891)	0.163506	1.26043	(.9879856798,1.60799906)	0.062506	0.119092
bacteroides vulgatus	0.763054	(.5706889342,1.020260391)	0.068057	1.21712	(.8998175995,1.646319247)	0.202315	1.02692	(.7463766711,1.412898734)	0.870409	0.0245143
bacteroides xylanisolvens	0.936204	(.5851363209,1.497903987)	0.783386	0.877849	(.5178615475,1.488078374)	0.628511	0.888068	(.5246371499,1.503258206)	0.658464	0.834849
barnesiella intestinihominis	0.907381	(.6821832718,1.206918904)	0.504271	0.952473	(.7111961507,1.275603812)	0.743883	1.01936	(.7596011655,1.367938535)	0.898347	0.925812
bifidobacterium longum	1.62608	(.9388005141,2.816499384)	0.0828047	0.630515	(.3389673372,1.172825915)	0.145247	1.51745	(.773838386,2.97564063)	0.224843	0.00932106
bilophila wadsworthia	1.15465	(.883756679,1.508590927)	0.291828	1.1277	(.8544112073,1.48841521)	0.396008	0.974638	(.7248249188,1.31054886)	0.86499	0.709675
blautia faecis	1.14526	(.8194699856,1.600578858)	0.42709	1.14239	(.7980488009,1.635298018)	0.467002	1.09781	(.7423492825,1.623469016)	0.640171	0.693774
blautia luti	0.995009	(.6792017431,1.457655189)	0.979508	1.33453	(.97445151,1.827666435)	0.0720731	0.909164	(.6195408112,1.334181616)	0.62652	0.329356
butyricimonas virosa	1.11326	(.8404454875,1.474623686)	0.454435	1.02647	(.7692203943,1.369764672)	0.859103	1.0581	(.7919477631,1.41370027)	0.702434	0.787854
butyrivibrio crossotus	4.06435	(.7220010986,22.87942711)	0.111721	1.54884	(.3071627897,7.809882685)	0.596104	0.198681	(.0237512864,1.661980703)	0.135909	0.081773
christensenella minuta	1.12361	(.8354885165,1.51107979)	0.440733	0.914884	(.6820334515,1.22723174)	0.552774	0.896252	(.6348342749,1.265317457)	0.533595	0.704848
clostridium aldenense	1.04272	(.6446441206,1.686613517)	0.864618	0.597079	(.3185037427,1.119305764)	0.10774	0.82962	(.4651442087,1.479689624)	0.526925	0.0933445
clostridium aminobutyricum	1.25948	(.8090419644,1.960716741)	0.306969	1.38047	(.8956375347,2.127740846)	0.144113	0.882627	(.5566130303,1.399590273)	0.595571	0.378877
clostridium citroniae	0.908043	(.6023233072,1.368935082)	0.645102	0.699155	(.4489663758,1.088760966)	0.113272	0.543948	(.3439643116,.8602023146)	0.00921573	0.00790225
clostridium disporicum	1.20502	(.5918960301,2.453263023)	0.60714	1.19886	(.5038693862,2.852470219)	0.681727	1.08851	(.5409127523,2.190488876)	0.812108	0.9612
clostridium hathewayi	0.971332	(.6172922358,1.52842555)	0.899922	1.09996	(.6543373258,1.849060765)	0.719214	1.24378	(.7529280835,2.054636281)	0.394298	0.767826
clostridium hylemonae	0.64494	(.3445750158,1.207130707)	0.170259	0.733963	(.3617317173,1.489229059)	0.391573	0.769385	(.3577466308,1.654672153)	0.502219	0.231912
clostridium lactatiferment	1.0165	(.6892748195,1.499070404)	0.934198	0.595377	(.3787529608,.9358968042)	0.0246374	0.696963	(.4797093341,1.01260682)	0.0581943	0.0648378
clostridium lavalense	1.03106	(.6979772423,1.523080173)	0.877896	0.958156	(.6066752041,1.513267974)	0.854549	1.02646	(.6556892781,1.606900389)	0.909061	0.986108
clostridium leptum	0.87089	(.6408200669,1.183561436)	0.377116	1.07949	(.8445723949,1.379742162)	0.541298	0.884194	(.6638547209,1.177666519)	0.399982	0.46721
clostridium methylpentosum	1.0215	(.809693842,1.288709064)	0.857613	0.894922	(.7175107036,1.116198708)	0.324713	1.21409	(.9655445576,1.526625044)	0.0969251	0.280774
clostridium polysaccharoly	1.08146	(.7885593102,1.483144687)	0.627022	0.946708	(.679870789,1.318274548)	0.745792	1.15275	(.8005129658,1.659976486)	0.444843	0.66043
clostridium ramosum	0.955353	(.5400774909,1.689941814)	0.875283	1.04921	(.5258134052,2.093613911)	0.891588	0.853131	(.4549703177,1.599738033)	0.620458	0.919523
clostridium ruminantium	0.938177	(.5645713747,1.559016723)	0.805466	1.11983	(.6798793733,1.844476996)	0.656665	1.20974	(.7306511606,2.002954304)	0.459231	0.661829
clostridium spiroforme	0.987938	(.5653251315,1.72647693)	0.966013	1.2293	(.7132202347,2.118804519)	0.457341	1.2683	(.7405180612,2.172259719)	0.386629	0.585255
clostridium sporosphaeroides	1.14176	(.8228796303,1.584222864)	0.427568	0.8159	(.5940205707,1.12065587)	0.208939	0.872792	(.6338277245,1.201849813)	0.404535	0.183128
clostridium symbiosum	0.925636	(.5376354171,1.593648225)	0.780423	0.384031	(.2244943855,.6569419687)	0.00047612	0.643003	(.3595744197,1.14983836)	0.136449	0.000835224
clostridium thermocellum	0.910708	(.5966916288,1.389979712)	0.664604	1.01214	(.6446491254,1.589128344)	0.958184	1.48539	(.8707860944,2.533779297)	0.146454	0.545949
collinsella aerofaciens	1.32282	(.8210800581,2.131151969)	0.250235	1.23219	(.7540976124,2.013377712)	0.404617	1.62911	(1.057972863,2.508557983)	0.0267029	0.0635853
coprobacillus cateniformis	1.01677	(.5668457944,1.823808652)	0.955516	1.11088	(.5244393586,2.353073723)	0.783644	2.50379	(1.183024705,5.299093704)	0.0164243	0.0171288
coprobacter fastidiosus	0.854993	(.512213849,1.427162269)	0.548971	0.944494	(.4875062135,1.829861419)	0.865609	0.576623	(.342916034,.9696089116)	0.037861	0.136979
coprococcus catus	1.20257	(.8838779875,1.636179316)	0.240307	1.18353	(.8595387725,1.629648176)	0.301836	1.5563	(1.131988462,2.139650892)	0.00646378	0.00151869
coprococcus comes	1.04158	(.766145912,1.416026528)	0.794888	0.888019	(.6680485197,1.180420675)	0.413479	1.24628	(.8622461142,1.80135309)	0.241446	0.481635
coprococcus eutactus	1.3764	(.9156198459,2.069063421)	0.124515	1.49141	(.8754946655,2.540612811)	0.141365	0.782087	(.4689842637,1.304221806)	0.346189	0.319595
dehalobacterium formicoaceticum	0.809516	(.6154200963,1.064826202)	0.13082	1.35688	(1.05076822,1.752157238)	0.0193041	1.2831	(.8965677778,1.83626775)	0.172887	0.0206673
dialister invisus	0.709032	(.2980708128,1.686600599)	0.436738	0.86072	(.4118613793,1.798759315)	0.690023	1.34355	(.5678143672,3.179065533)	0.501564	0.80094
dorea formicigenerans	1.07421	(.7704740897,1.497673493)	0.672906	1.21978	(.8850036686,1.681207653)	0.22487	1.36424	(.9311648473,1.998745843)	0.110944	0.272159
dorea longicatena	0.868941	(.5826173825,1.29597724)	0.490963	0.769875	(.512381613,1.156770807)	0.208057	1.36093	(.8728092237,2.122038618)	0.173916	0.265971
eggerthella lenta	0.536979	(.2937415103,.9816338836)	0.0433637	1.06308	(.5795088056,1.950181632)	0.843351	0.709822	(.3574511383,1.409554521)	0.32747	0.164564
escherichiashigella coli	0.664412	(.3260042729,1.35410241)	0.260383	0.708114	(.2971061959,1.687696661)	0.436041	1.85088	(.892397248,3.838822146)	0.0981074	0.107541
eubacterium coprostanoligens	1.0656	(.7368688032,1.540997408)	0.735656	1.04793	(.7268279147,1.510876447)	0.801994	1.2986	(.9109832046,1.851131511)	0.14859	0.497148
eubacterium desmolans	0.918	(.6893747117,1.222446016)	0.558219	0.780942	(.5865321367,1.039789401)	0.0904885	1.34818	(1.027869481,1.768316171)	0.0308835	0.0948639
eubacterium eligens	0.782255	(.5415043163,1.13004202)	0.190692	0.87233	(.5895792524,1.290681126)	0.494386	1.00316	(.6785399616,1.483081591)	0.987381	0.605163
eubacterium hallii	1.17919	(.8802075805,1.579718979)	0.269272	1.04974	(.7843139373,1.404982044)	0.744136	0.77718	(.5596652613,1.079232958)	0.132378	0.364724
eubacterium ramulus	1.04078	(.6789422901,1.595452604)	0.854499	0.990795	(.6435424925,1.525423053)	0.966496	0.662162	(.4415628246,.9929691944)	0.0461419	0.18623
eubacterium rectale	0.420041	(.2624935404,.672146572)	0.000298924	0.721747	(.4477746869,1.16335139)	0.180648	2.06741	(1.192387504,3.584550241)	0.00969234	0.00173876
eubacterium ruminantium	0.699909	(.2937865325,1.66744579)	0.420484	1.17922	(.5601312822,2.482576946)	0.664263	0.790625	(.3801945225,1.64412594)	0.529402	0.495185
eubacterium siraeum	0.9634	(.5597136134,1.658240281)	0.892948	0.593351	(.3298578384,1.067326356)	0.0814288	1.26848	(.6751202424,2.38332949)	0.459869	0.359792
eubacterium ventriosum	0.71149	(.4881596775,1.036993916)	0.0765657	0.60384	(.411694137,.8856630703)	0.00984386	1.43161	(.9273866113,2.209972878)	0.105304	0.0123162
eubacterium xylanophilum	1.15443	(.6540671989,2.037580015)	0.620312	0.788273	(.3625009429,1.714133691)	0.548331	0.635863	(.246691233,1.638980006)	0.348638	0.469042
faecalibacterium prausnitzii	0.920243	(.746186405,1.13490108)	0.437162	0.990091	(.7850936226,1.248615876)	0.932952	1.05254	(.8229729675,1.346141511)	0.683342	0.861955
flavonifractor plautii	0.984206	(.7907063885,1.225057426)	0.886652	1.00117	(.8109353702,1.236027914)	0.991333	0.862314	(.6964991122,1.06760371)	0.173964	0.593707
fusicatenibacter saccharivorans	1.12404	(.7786774771,1.622572436)	0.532428	1.18084	(.7806304932,1.786231395)	0.431175	0.899343	(.606283731,1.334057362)	0.597964	0.823639
gemmiger formicilis	1.29337	(.9154898367,1.827217278)	0.144526	0.992	(.7040069022,1.397804157)	0.963385	0.905503	(.6191198335,1.324356108)	0.608839	0.507329
holdemania filiformis	0.866393	(.6426708693,1.167995846)	0.346689	0.851075	(.6508836999,1.112838306)	0.238572	1.00701	(.7594044771,1.335337654)	0.961326	0.589492
hydrogenoanaerobacterium saccharovorans	1.10384	(.8001348831,1.522823062)	0.547319	1.12951	(.7993199943,1.5960911)	0.490007	0.926871	(.6570842136,1.307428564)	0.665253	0.876129
intestinimonas butyriciproducens	0.843415	(.6847234681,1.038884806)	0.109318	0.867519	(.6914536583,1.088415032)	0.21947	1.00514	(.789061185,1.280392923)	0.966879	0.293548
lachnospira pectinoschiza	0.726546	(.4765668957,1.107650555)	0.137606	0.703453	(.4729441307,1.046309652)	0.0824781	0.97207	(.6332314006,1.492218802)	0.896928	0.238713
methanobrevibacter smithii	1.26053	(.4434771876,3.582921975)	0.663993	1.08838	(.3499230773,3.385246735)	0.883697	4.10794	(1.815509448,9.295000422)	0.000695336	0.00903787
odoribacter splanchnicus	0.849936	(.695181468,1.03914111)	0.11284	1.06012	(.8629015547,1.302415827)	0.578267	1.03928	(.8475227528,1.274425791)	0.711207	0.167584
oscillibacter valericigene	1.07459	(.8655157315,1.334158309)	0.514637	1.01383	(.8021857444,1.281322078)	0.908446	1.05507	(.8340319552,1.33469485)	0.654917	0.88454
oscillospira guilliermondii	1.15392	(.8848202388,1.504849317)	0.290643	1.2262	(.9544300523,1.575346533)	0.110685	1.22194	(.9258824144,1.612654542)	0.156789	0.215341
oxalobacter formigenes	0.902899	(.6377117264,1.278361857)	0.564788	1.16125	(.7994804274,1.686722647)	0.432491	1.4346	(.9508086449,2.164550438)	0.0855039	0.153867
parabacteroides distasonis	0.945605	(.7090513125,1.261076879)	0.703375	1.07154	(.8010960808,1.433286592)	0.641504	1.20336	(.9040504198,1.601771574)	0.204557	0.420749
parabacteroides goldsteinii	1.96614	(.8215155753,4.705582088)	0.128912	1.4985	(.623898509,3.599133584)	0.36562	0.976073	(.4023820697,2.367697325)	0.957282	0.474194
parabacteroides johnsonii	0.895013	(.40123436,1.996458827)	0.786417	0.5412	(.2101364138,1.393843086)	0.203373	1.60198	(.5958998875,4.306686083)	0.350323	0.508567
parabacteroides merdae	1.10344	(.8210039959,1.483026841)	0.514075	0.901972	(.6606296248,1.231481102)	0.516086	1.02293	(.7469512382,1.400884522)	0.887603	0.69643
paraprevotella clara	1.34206	(.7529360983,2.392152607)	0.318438	0.943368	(.4787861147,1.858747732)	0.866205	0.908245	(.5249270732,1.571471921)	0.730804	0.736725
parasutterella excrementihominis	0.890371	(.5486589125,1.444905261)	0.638311	0.8404	(.5235901802,1.348902576)	0.471379	1.21595	(.7471418543,1.9789097)	0.431365	0.78349
phascolarctobacterium faecium	1.72098	(.9589965706,3.088398267)	0.0688147	1.77796	(1.009568806,3.131173551)	0.0462675	0.978694	(.5077153942,1.886570842)	0.948718	0.0826803
prevotella copri	0.942346	(.484530953,1.832732821)	0.861103	0.499352	(.2449236382,1.018081441)	0.0560483	0.951801	(.5008713166,1.808697958)	0.880126	0.164218
pseudoflavonifractor capillosus	1.07033	(.7218254655,1.58710169)	0.73524	1.17281	(.8076652234,1.703026545)	0.402275	1.20315	(.7396750881,1.957040332)	0.456209	0.572865
roseburia faecis	1.06864	(.6736682818,1.695180363)	0.777947	1.10172	(.6945863693,1.747502316)	0.680642	0.974828	(.5627073448,1.688782808)	0.927547	0.975065
roseburia hominis	0.914507	(.6178591604,1.353581734)	0.655091	1.32717	(.8680744641,2.029061676)	0.191286	0.789665	(.5385518842,1.157864935)	0.226537	0.221325
roseburia intestinalis	0.835884	(.5157820392,1.354645694)	0.466776	1.17669	(.6735451277,2.055706458)	0.567588	1.04674	(.5981317184,1.831820564)	0.872886	0.821484
roseburia inulinivorans	0.855383	(.5351982736,1.367120523)	0.513815	0.825127	(.5394112478,1.262181422)	0.375443	1.1389	(.7171552378,1.808666402)	0.581533	0.799726
ruminococcus albus	0.58649	(.3193712781,1.077023226)	0.0853072	1.50126	(.7768108492,2.901333346)	0.226792	0.761277	(.3963150463,1.462326539)	0.412818	0.0778257
ruminococcus bromii	0.974143	(.6651096628,1.426763386)	0.892966	1.33915	(.9084044817,1.974139048)	0.140262	1.1076	(.6768071031,1.812606475)	0.684261	0.458242
ruminococcus callidus	1.22484	(.6347295663,2.363559586)	0.545393	1.32052	(.7575278824,2.30191731)	0.326809	0.697163	(.3931468941,1.236272251)	0.217106	0.534341
ruminococcus flavefaciens	0.627216	(.3990820544,.985763362)	0.0431636	0.439211	(.2614790097,.7377507351)	0.00187475	0.770419	(.4254727944,1.395024395)	0.389242	0.00330056
ruminococcus gnavus	0.643596	(.2183305911,1.897194728)	0.424313	0.677569	(.3032529836,1.513916029)	0.342645	0.740868	(.2956607676,1.856467898)	0.522209	0.630123
ruminococcus lactaris	0.921657	(.5361885077,1.584241954)	0.767854	1.51242	(.8417467837,2.717454502)	0.166436	1.64697	(.8860241581,3.061421756)	0.114707	0.196123
ruminococcus obeum	1.34299	(.8933122771,2.019025311)	0.156301	0.998901	(.6571560131,1.518365767)	0.995893	0.952519	(.6026406691,1.505527398)	0.835019	0.465329
ruminococcus torques	0.963259	(.6289748159,1.47520646)	0.863335	1.04247	(.6698352138,1.622409154)	0.853771	0.894169	(.597381252,1.338405535)	0.586739	0.952777
sporobacter termitidis	1.03037	(.7413424099,1.432094484)	0.858611	0.814518	(.5736716689,1.15647954)	0.25134	1.23401	(.8759112263,1.738501607)	0.229227	0.472452
streptococcus thermophilus	1.8628	(1.155925468,3.001941591)	0.0106148	1.51547	(.7768941582,2.956186907)	0.222674	0.755598	(.3470716262,1.644986992)	0.480173	0.0600046
sutterella stercoricanis	1.29706	(.5242878497,3.208869163)	0.573573	1.12788	(.3819373963,3.330672567)	0.827573	1.45385	(.5772193066,3.661843954)	0.427199	0.825623
sutterella wadsworthensis	0.858817	(.4876429604,1.512514656)	0.598148	1.30364	(.7001856932,2.427171012)	0.403092	1.51034	(.7903684427,2.886165884)	0.212049	0.371656
turicibacter sanguinis	0.798968	(.4380356777,1.457302587)	0.464235	1.75001	(.9208817121,3.32563627)	0.0875716	1.75674	(.9980348022,3.092214559)	0.0508024	0.00490309
veillonella atypica	0.928252	(.3849028591,2.238620119)	0.868343	1.01737	(.3170357847,3.264766975)	0.976902	0.215072	(.0912282342,.5070339785)	0.000444502	0.00111546
victivallis vadensis	1.04003	(.6280665693,1.722199445)	0.878781	1.27626	(.7486550699,2.175698497)	0.370084	0.948308	(.5454185023,1.648802436)	0.85082	0.845092
peptococcus niger	1.31863	(.7281781886,2.387865213)	0.361267	0.692583	(.2923501797,1.640742135)	0.403861	1.80568	(.9491581901,3.435132357)	0.0717122	0.188039
veillonella dispar	0.714424	(.3937637926,1.29621189)	0.268565	1.12768	(.4914706719,2.587469326)	0.776734	0.646223	(.3291972443,1.268554829)	0.204539	0.442589
clostridium bartlettii	2.00203	(1.147255151,3.493673368)	0.0145444	1.88306	(1.041140991,3.405795598)	0.0363212	1.24151	(.7763696781,1.985325243)	0.366438	0.0328878
eubacterium dolichum	0.703484	(.3974143471,1.245273607)	0.227389	1.06689	(.5374384902,2.11792335)	0.853171	1.57554	(.8451784351,2.93703753)	0.15254	0.212266
haemophilus parainfluenzae	0.602177	(.2454252559,1.477505943)	0.268052	0.659539	(.2261844828,1.923174385)	0.445905	1.01252	(.368050819,2.785448774)	0.980782	0.732507
veillonella parvula	1.42599	(.6572353846,3.093954895)	0.369216	0.929277	(.3877750364,2.22695003)	0.869346	0.967795	(.3957804345,2.366533837)	0.942798	0.783692
BMI=body mass index
OR= Odds ratio
95%-CI= 95% confidence interval
Estimates from fractional regressions on PD cases adjusted for batch, total read couts, age, BMI, sex, duration of disease

## Sheet: Duration
Sheet 7: Summary statistics of species analyses regarding disease duration
Genus	OR	95%-CI	p-value duration
bifidobacterium longum	1.06932	(1.023703542,1.116973271)	0.00258562
peptococcus niger	1.07457	(1.018105094,1.134159306)	0.00901375
alistipes indistinctus	1.03582	(1.007929724,1.064489658)	0.0115024
roseburia faecis	0.934924	(.8873727355,.9850224767)	0.0115177
alistipes shahii	1.02713	(1.005738045,1.048978107)	0.012675
haemophilus parainfluenzae	0.879108	(.7927660742,.9748534046)	0.0145733
methanobrevibacter smithii	0.849611	(.7449993836,.968912214)	0.0150552
eubacterium xylanophilum	0.942949	(.8992443845,.988776882)	0.0152622
intestinimonas butyriciproducens	1.02322	(1.00285487,1.043996933)	0.0252271
bacteroides massiliensis	0.934263	(.8790355284,.9929608335)	0.028729
eubacterium coprostanoligens	1.02929	(1.001826198,1.057507704)	0.0364217
ruminococcus torques	1.03203	(.9997605003,1.065348519)	0.0517524
gemmiger formicilis	1.02631	(.9997150439,1.053610333)	0.0525394
turicibacter sanguinis	0.947364	(.8960403675,1.001628044)	0.0570769
parasutterella excrementihominis	0.956623	(.9132138742,1.002094636)	0.0612548
adlercreutzia equolifaciens	1.04154	(.9979696503,1.087007794)	0.0619377
alistipes finegoldii	1.04266	(.9974034719,1.089979307)	0.0650169
coprococcus comes	1.02689	(.9982514895,1.056356413)	0.0659579
phascolarctobacterium faecium	0.946716	(.8926671087,1.004037242)	0.0679061
dehalobacterium formicoaceticum	0.97178	(.9423652629,1.002113426)	0.0679496
akkermansia muciniphila	0.961492	(.921766668,1.002928914)	0.0681353
bacteroides salyersiae	1.05626	(.9957642427,1.120424804)	0.068927
dorea longicatena	1.03484	(.9971041369,1.074002144)	0.0707707
dialister invisus	0.940983	(.8802206265,1.005940562)	0.0740902
clostridium thermocellum	0.962466	(.9224868928,1.004177292)	0.077164
bacteroides cellulosilyticus	1.04238	(.9952881942,1.091694022)	0.0784559
bacteroides faecichinchillae	0.946728	(.8906613519,1.006324231)	0.0788222
actinomyces lingnae	0.954985	(.9070311757,1.005473489)	0.0797224
clostridium ruminantium	0.965283	(.9277262336,1.004360646)	0.0809731
coprococcus eutactus	0.951422	(.8995207166,1.006318258)	0.0818764
veillonella dispar	0.94255	(.8808947624,1.008521269)	0.086504
escherichiashigella coli	0.94062	(.8768280268,1.009053135)	0.0875543
streptococcus thermophilus	0.959541	(.914787566,1.006482895)	0.0901145
parabacteroides goldsteinii	0.948069	(.8897694894,1.010187599)	0.0995717
parabacteroides johnsonii	1.08147	(.9851154257,1.187251915)	0.0999708
veillonella atypica	0.914751	(.822581869,1.017246818)	0.100095
coprococcus catus	1.02229	(.9952815051,1.050028515)	0.106587
eubacterium ventriosum	0.966753	(.9274446726,1.007727019)	0.110373
fusicatenibacter saccharivorans	0.962694	(.9178606999,1.00971676)	0.118158
alistipes massiliensis	1.05652	(.9857875581,1.132334694)	0.11992
eubacterium eligens	0.968955	(.9309972644,1.008460236)	0.121919
anaerotruncus colihominis	0.976508	(.9472517111,1.006666952)	0.125571
eubacterium siraeum	0.961322	(.9131309193,1.012057176)	0.132781
butyrivibrio crossotus	0.816142	(.6251519976,1.065481685)	0.135265
eubacterium ruminantium	0.935372	(.8500115919,1.029304981)	0.171193
blautia luti	0.972297	(.9337872882,1.012394687)	0.173031
ruminococcus albus	0.946532	(.8745501898,1.024439288)	0.173309
dorea formicigenerans	1.01949	(.991424791,1.048341901)	0.175354
bacteroides vulgatus	0.978764	(.9477201506,1.010825276)	0.191815
bacteroides plebeius	0.951967	(.8840383875,1.025114557)	0.192487
clostridium polysaccharoly	1.01918	(.9903686329,1.04882222)	0.194146
holdemania filiformis	1.01722	(.9908843766,1.044260426)	0.202032
eubacterium hallii	1.01891	(.98957833,1.049101714)	0.208791
sutterella stercoricanis	1.04684	(.9720538197,1.127373835)	0.226113
anaerofilum pentosovorans	0.974121	(.9334030715,1.016615049)	0.228761
coprobacillus cateniformis	0.947507	(.8676377427,1.034728664)	0.230091
hydrogenoanaerobacterium saccharovorans	0.975557	(.9361679087,1.016602527)	0.23924
bacteroides coprocola	0.923793	(.8049216829,1.060218987)	0.259359
clostridium lavalense	0.976054	(.933472004,1.020579298)	0.286909
clostridium methylpentosum	1.00974	(.9907679673,1.029081146)	0.316479
clostridium symbiosum	1.02136	(.9781395007,1.066488508)	0.33805
butyricimonas virosa	1.01385	(.985673589,1.042822244)	0.338897
clostridium leptum	1.01213	(.9861493605,1.038787407)	0.363566
bacteroides finegoldii	0.959127	(.8736347148,1.052986088)	0.380986
bacteroides uniformis	1.01059	(.9868518103,1.034895985)	0.385093
ruminococcus bromii	0.971319	(.9067014422,1.04054225)	0.407392
clostridium aminobutyricum	1.02185	(.9705656948,1.075844536)	0.410649
clostridium bartlettii	0.981621	(.9383963122,1.026837442)	0.419478
anaerostipes hadrus	0.982479	(.9406377349,1.026182081)	0.426013
eggerthella lenta	0.96852	(.8934382747,1.049910506)	0.437194
clostridium aldenense	1.01696	(.972826257,1.063087398)	0.457587
oxalobacter formigenes	1.01028	(.9828281088,1.038494426)	0.466887
oscillibacter valericigene	1.00638	(.9885352275,1.024546317)	0.48599
bacteroides intestinalis	0.960945	(.8550293735,1.079980087)	0.503739
veillonella parvula	0.981479	(.9278189498,1.038243032)	0.514607
clostridium disporicum	0.979105	(.9182060322,1.044043338)	0.519261
bacteroides caccae	1.01041	(.9779437046,1.043961113)	0.534181
ruminococcus gnavus	1.0301	(.9358550587,1.133829207)	0.544691
barnesiella intestinihominis	1.00908	(.9798563037,1.039177585)	0.546588
victivallis vadensis	0.982425	(.9266344565,1.041575484)	0.552244
eubacterium desmolans	1.00677	(.9843622586,1.029688719)	0.556835
clostridium ramosum	0.984541	(.9330715473,1.038849796)	0.569561
oscillospira guilliermondii	0.993445	(.9703899233,1.017048077)	0.583045
clostridium citroniae	1.01263	(.9647517214,1.062878842)	0.611593
faecalibacterium prausnitzii	0.993781	(.9695649571,1.018602281)	0.620164
pseudoflavonifractor capillosus	1.00913	(.9721356106,1.047528493)	0.63345
prevotella copri	1.01425	(.9566430515,1.075318129)	0.635376
roseburia hominis	0.988825	(.9431887048,1.036669151)	0.641106
alistipes putredinis	0.993303	(.9656280708,1.021771261)	0.641163
eubacterium rectale	0.9838	(.9180693901,1.054236751)	0.643416
christensenella minuta	1.00669	(.9785627189,1.035633453)	0.644541
ruminococcus lactaris	0.981965	(.9029362893,1.067910633)	0.670737
clostridium sporosphaeroides	1.00691	(.9750526275,1.039801241)	0.674745
collinsella aerofaciens	1.00897	(.9667248194,1.053057666)	0.682431
bacteroides dorei	0.989337	(.9360237166,1.04568625)	0.704452
parabacteroides distasonis	0.994354	(.9652163332,1.024370512)	0.709029
clostridium hylemonae	1.01539	(.9361158155,1.10138257)	0.712658
sporobacter termitidis	0.992479	(.9512135633,1.035533819)	0.727506
flavonifractor plautii	0.996547	(.9770758546,1.016406032)	0.731159
roseburia intestinalis	0.986473	(.9115643758,1.067537554)	0.735363
clostridium hathewayi	0.988897	(.9266872194,1.055283824)	0.736279
eubacterium ramulus	1.00763	(.9599074719,1.057735227)	0.758683
bacteroides fragilis	1.00526	(.9656916634,1.046455471)	0.797816
clostridium spiroforme	1.00637	(.9565095146,1.058838972)	0.806404
coprobacter fastidiosus	0.994836	(.9539554168,1.037467807)	0.808898
bacteroides thetaiotaomicron	0.995023	(.9538672872,1.03795341)	0.816902
paraprevotella clara	1.00666	(.935367768,1.08339288)	0.859354
alistipes senegalensis	1.00495	(.9509438733,1.062016799)	0.860997
bilophila wadsworthia	0.997809	(.9705738271,1.025808918)	0.876567
bacteroides stercoris	1.0074	(.9158336271,1.108114228)	0.879518
eubacterium dolichum	1.00532	(.9357723588,1.080026578)	0.884753
ruminococcus flavefaciens	0.992946	(.9000984319,1.095370426)	0.887605
odoribacter splanchnicus	0.998459	(.9756445512,1.021807805)	0.89599
ruminococcus obeum	0.996897	(.9504021782,1.045665917)	0.898511
roseburia inulinivorans	0.997397	(.9567370715,1.039784762)	0.902311
bacteroides eggerthii	1.00442	(.9292313073,1.085687034)	0.91159
ruminococcus callidus	1.00272	(.9502691426,1.058071486)	0.920993
parabacteroides merdae	0.998483	(.9687682013,1.029108873)	0.921535
bacteroides xylanisolvens	1.0024	(.9554780209,1.051632222)	0.921843
bacteroides ovatus	0.998223	(.9627809288,1.03497044)	0.923195
clostridium lactatiferment	1.00086	(.9661838804,1.036791036)	0.961673
bacteroides clarus	1.00216	(.9128608352,1.100204713)	0.963784
sutterella wadsworthensis	0.99869	(.9338701956,1.068007926)	0.969449
acetanaerobacterium elongatum	0.999228	(.9584419114,1.041750603)	0.971042
lachnospira pectinoschiza	1.00066	(.9651212914,1.037509577)	0.971428
blautia faecis	1.00045	(.9636837647,1.038610177)	0.981385
BMI=body mass index
OR= Odds ratio
95%-CI= 95% confidence interval
Estimates from fractional regressions on PD cases adjusted for batch, total read couts, age, BMI, and sex

## Sheet: Hoehn and Yahr
Sheet 8: Summary statistics of species analyses regarding Hoehn and Yahr Staging
Genus	OR	95%-CI	p-value
clostridium hylemonae	3.16136	(1.890128542,5.287561889)	1.15501e-05
clostridium symbiosum	1.9718	(1.360087974,2.85863947)	0.000339695
alistipes senegalensis	0.39959	(.2270477386,.7032531188)	0.00146985
roseburia intestinalis	0.453635	(.2765743091,.7440486824)	0.00174192
bilophila wadsworthia	1.46378	(1.116730765,1.918692684)	0.00578762
parabacteroides distasonis	1.32509	(1.083851362,1.620029552)	0.00604599
bacteroides salyersiae	2.23593	(1.231813785,4.058564227)	0.00815979
pseudoflavonifractor capillosus	0.604776	(.4155522618,.8801645442)	0.00862244
ruminococcus bromii	0.59243	(.3958398458,.8866546481)	0.0109368
flavonifractor plautii	1.2488	(1.049907301,1.485377847)	0.0120669
eubacterium eligens	0.657149	(.4726517008,.9136642606)	0.0125262
dorea formicigenerans	0.691044	(.5169158195,.9238279925)	0.0126014
clostridium lactatiferment	1.78004	(1.107557964,2.860826115)	0.017221
paraprevotella clara	0.486321	(.2667623771,.8865883934)	0.0186304
clostridium thermocellum	0.580022	(.3659007519,.919444117)	0.0204893
fusicatenibacter saccharivorans	0.659222	(.4611201596,.9424293688)	0.0223052
bacteroides ovatus	1.37871	(1.044098924,1.820559178)	0.0235608
clostridium ramosum	1.62559	(1.056848073,2.500406524)	0.0269913
bacteroides dorei	0.501246	(.2586968421,.9712046778)	0.0407031
alistipes finegoldii	1.40199	(1.004644628,1.95649236)	0.0468984
clostridium disporicum	0.663133	(.4353235819,1.010158329)	0.0557611
roseburia faecis	0.665036	(.4326612814,1.022214217)	0.062915
anaerostipes hadrus	0.673605	(.4409411898,1.02903518)	0.0676133
clostridium lavalense	1.39757	(.9715717673,2.010354619)	0.0711541
clostridium leptum	1.27311	(.9739650817,1.664127603)	0.0772407
bacteroides vulgatus	1.25891	(.9672524459,1.638514335)	0.0868333
eubacterium ramulus	0.753505	(.5436504468,1.044364429)	0.0892574
eubacterium ruminantium	1.92122	(.8975429935,4.11242113)	0.0926493
blautia luti	0.747769	(.532338014,1.050383663)	0.0936503
peptococcus niger	0.643438	(.3815076662,1.085201068)	0.0982563
veillonella atypica	1.87668	(.8628677688,4.081643722)	0.112306
bacteroides thetaiotaomicron	1.31997	(.9366315179,1.860204349)	0.112747
dialister invisus	0.489416	(.2004524376,1.194938711)	0.116666
holdemania filiformis	1.24545	(.9465292986,1.638771069)	0.116993
faecalibacterium prausnitzii	0.824771	(.6459621756,1.053077146)	0.122306
bifidobacterium longum	0.73723	(.4954599091,1.096977031)	0.132714
parabacteroides merdae	1.22061	(.9386008582,1.587346286)	0.136953
oscillibacter valericigene	1.1533	(.9528575484,1.395901852)	0.143136
alistipes indistinctus	1.22909	(.9321430154,1.620634632)	0.143757
christensenella minuta	1.28767	(.9129023279,1.816298303)	0.149667
bacteroides stercoris	0.597696	(.2937151244,1.216282743)	0.155661
butyrivibrio crossotus	2.45248	(.694735123,8.657494868)	0.163318
clostridium citroniae	1.33885	(.8766122598,2.044832191)	0.176855
streptococcus thermophilus	0.640177	(.327165452,1.252659612)	0.192836
methanobrevibacter smithii	1.69578	(.7656712566,3.755739537)	0.192976
bacteroides faecichinchillae	1.39778	(.832997093,2.345495858)	0.204775
clostridium sporosphaeroides	0.754634	(.4859129157,1.171962633)	0.21004
oxalobacter formigenes	0.757905	(.4904693307,1.171164274)	0.211886
bacteroides finegoldii	0.628197	(.3024200059,1.304912886)	0.212605
alistipes shahii	0.837236	(.6305910606,1.11159892)	0.2193
intestinimonas butyriciproducens	1.17379	(.9042807627,1.523611605)	0.228604
ruminococcus flavefaciens	1.46327	(.7862909521,2.723097221)	0.229651
bacteroides cellulosilyticus	1.37178	(.7921202301,2.375614661)	0.259229
akkermansia muciniphila	0.78531	(.51363273,1.200685475)	0.264565
acetanaerobacterium elongatum	1.26388	(.8327683631,1.918171041)	0.271236
phascolarctobacterium faecium	0.715345	(.3889095437,1.315778442)	0.281316
coprobacillus cateniformis	0.710996	(.3808526213,1.327324465)	0.284209
victivallis vadensis	0.797885	(.5268505185,1.208349869)	0.286312
collinsella aerofaciens	1.31536	(.7870433353,2.198317757)	0.295526
eubacterium ventriosum	1.24624	(.8227568558,1.887702271)	0.29877
bacteroides coprocola	0.528987	(.1585455233,1.764964654)	0.300284
bacteroides xylanisolvens	1.23206	(.8199770649,1.851244174)	0.31511
clostridium hathewayi	1.18151	(.8438737118,1.654249357)	0.33136
bacteroides caccae	1.17785	(.8456065747,1.640629825)	0.332985
actinomyces lingnae	1.32512	(.7407465304,2.370490565)	0.3428
clostridium ruminantium	0.827214	(.5564953161,1.229629574)	0.348294
eubacterium rectale	0.711632	(.3477837205,1.456135793)	0.351716
ruminococcus callidus	1.28208	(.7527833742,2.183530765)	0.360373
eggerthella lenta	0.67267	(.285028335,1.587508945)	0.365445
veillonella dispar	1.34649	(.6972343399,2.600310845)	0.375633
parabacteroides johnsonii	0.692336	(.3060190259,1.566340005)	0.377407
lachnospira pectinoschiza	0.811287	(.4938325733,1.332812692)	0.408979
butyricimonas virosa	1.14155	(.8301901196,1.569691929)	0.415236
prevotella copri	0.797391	(.4591219638,1.384887526)	0.421476
clostridium aminobutyricum	0.843751	(.5410909789,1.315704166)	0.453538
eubacterium xylanophilum	0.817393	(.4822500952,1.385445138)	0.453876
clostridium polysaccharoly	1.10727	(.8235296791,1.488778571)	0.499927
bacteroides fragilis	1.23277	(.6692961911,2.270628127)	0.501899
anaerofilum pentosovorans	1.16757	(.7428170822,1.835209859)	0.501935
ruminococcus obeum	0.811049	(.4346308193,1.513468818)	0.51055
anaerotruncus colihominis	1.12686	(.788073017,1.61127905)	0.512726
eubacterium dolichum	0.804069	(.402284058,1.60714156)	0.537121
eubacterium hallii	0.913108	(.6812452869,1.2238855)	0.543051
dorea longicatena	0.874624	(.5661613048,1.351146034)	0.54604
ruminococcus torques	1.11533	(.7747207958,1.605684648)	0.557159
ruminococcus gnavus	1.19715	(.6126393298,2.339342316)	0.59857
odoribacter splanchnicus	0.951961	(.7890565096,1.14849791)	0.607175
eubacterium coprostanoligens	1.10423	(.7550079012,1.614968349)	0.609256
sutterella wadsworthensis	1.1792	(.60617761,2.293896425)	0.627311
adlercreutzia equolifaciens	1.09258	(.7294849272,1.636395693)	0.667495
roseburia inulinivorans	0.926419	(.6529295865,1.314464181)	0.668531
coprococcus comes	1.07637	(.7646194427,1.515224716)	0.673177
bacteroides clarus	0.826075	(.33552707,2.033814529)	0.677669
barnesiella intestinihominis	1.0532	(.816548839,1.358436724)	0.689764
clostridium spiroforme	0.908746	(.5512623657,1.498051747)	0.707508
oscillospira guilliermondii	0.953212	(.7365472122,1.233611674)	0.715699
bacteroides massiliensis	1.10821	(.6114829648,2.008432532)	0.734864
parasutterella excrementihominis	1.08078	(.6806094737,1.716223948)	0.741984
eubacterium desmolans	1.04291	(.7983556511,1.362379776)	0.757949
veillonella parvula	1.13155	(.4979349814,2.571447447)	0.767923
bacteroides uniformis	1.03252	(.8222433255,1.296574966)	0.782971
alistipes massiliensis	0.901913	(.4264980744,1.907269481)	0.787021
clostridium aldenense	1.04893	(.7246167982,1.51838739)	0.800176
eubacterium siraeum	0.937071	(.5454881937,1.609753565)	0.813868
alistipes putredinis	1.04012	(.7462668682,1.449679759)	0.816374
bacteroides plebeius	0.887247	(.3205424425,2.455859124)	0.817856
sutterella stercoricanis	0.921796	(.4525937492,1.877418312)	0.822468
escherichiashigella coli	0.911676	(.3986411414,2.084967809)	0.826578
parabacteroides goldsteinii	0.940777	(.543047233,1.629804352)	0.827625
gemmiger formicilis	1.03863	(.7245670199,1.488813242)	0.836564
ruminococcus lactaris	0.948539	(.5622723834,1.600161853)	0.843034
turicibacter sanguinis	1.05958	(.5663557098,1.982341357)	0.856306
ruminococcus albus	0.944429	(.5018532648,1.77730354)	0.859323
roseburia hominis	1.02957	(.718378238,1.475556863)	0.873918
hydrogenoanaerobacterium saccharovorans	1.02404	(.7608103062,1.37833696)	0.875492
dehalobacterium formicoaceticum	0.978856	(.7420046596,1.291312479)	0.879823
coprococcus catus	0.975189	(.6860457678,1.386196264)	0.888648
bacteroides intestinalis	1.07847	(.2996620945,3.881368926)	0.907956
clostridium methylpentosum	0.990232	(.7865674091,1.246630441)	0.93341
blautia faecis	1.00585	(.7440041267,1.3598451)	0.969767
coprobacter fastidiosus	1.00568	(.6736714249,1.501302175)	0.977912
bacteroides eggerthii	1.0082	(.5523793418,1.84017263)	0.978769
sporobacter termitidis	0.996335	(.7269262733,1.365589926)	0.981788
haemophilus parainfluenzae	1.00847	(.4854207566,2.095097242)	0.981971
coprococcus eutactus	1.00322	(.5767667605,1.744992284)	0.990913
clostridium bartlettii	1.00031	(.5325029541,1.879092199)	0.999229
BMI=body mass index
OR= Odds ratio
95%-CI= 95% confidence interval
Estimates from fractional regressions on PD cases adjusted for batch, total read couts, age, BMI, sex, and disease duration

## Sheet: UPDRS III
Sheet 9: Summary statistics of species analyses regarding UPDRS III scores
Species	OR	95%-CI	p-value UPDRS III score
acetanaerobacterium elongatum	1.01714	(1.000189066,1.034378052)	0.047478
actinomyces lingnae	1.0041	(.9836711712,1.024961753)	0.696194
adlercreutzia equolifaciens	0.994972	(.9743862269,1.015992553)	0.636528
akkermansia muciniphila	1.00796	(.9906901222,1.025534244)	0.368506
alistipes finegoldii	1.0205	(1.003489721,1.03779145)	0.0179695
alistipes indistinctus	1.01143	(.9985475165,1.024473637)	0.0822677
alistipes massiliensis	0.97248	(.9315707603,1.015186715)	0.203162
alistipes putredinis	1.00082	(.9883270651,1.01347633)	0.897921
alistipes senegalensis	0.998494	(.9814131238,1.015872745)	0.864098
alistipes shahii	1.00495	(.9930280733,1.017007467)	0.417605
anaerofilum pentosovorans	1.00782	(.9889949424,1.027005595)	0.418078
anaerostipes hadrus	0.976184	(.9606639595,.9919542004)	0.00319911
anaerotruncus colihominis	1.01079	(.9959324403,1.025870781)	0.155456
bacteroides caccae	1.02142	(1.007242139,1.035794143)	0.00295951
bacteroides cellulosilyticus	1.00921	(.986081626,1.032886886)	0.438224
bacteroides clarus	0.994021	(.9618954684,1.027219385)	0.72051
bacteroides coprocola	0.973768	(.939305222,1.009494278)	0.148188
bacteroides dorei	0.978048	(.9517401298,1.005082128)	0.110584
bacteroides eggerthii	0.999068	(.9772652816,1.021356567)	0.933969
bacteroides faecichinchillae	1.03672	(1.014829358,1.059076552)	0.000926118
bacteroides finegoldii	0.972994	(.9440451056,1.002830147)	0.0756388
bacteroides fragilis	1.00946	(.9863758701,1.033080059)	0.425089
bacteroides intestinalis	1.00437	(.9469499983,1.065280075)	0.884478
bacteroides massiliensis	0.987528	(.9646223467,1.010978028)	0.294579
bacteroides ovatus	0.992502	(.975551657,1.009746544)	0.391798
bacteroides plebeius	1.00142	(.9696791174,1.034191857)	0.931369
bacteroides salyersiae	1.03977	(1.01138642,1.068958729)	0.00575163
bacteroides stercoris	0.982216	(.9569375989,1.008161388)	0.177357
bacteroides thetaiotaomicron	1.01138	(.9968002571,1.026168392)	0.126684
bacteroides uniformis	1.00168	(.9915132365,1.011954635)	0.746859
bacteroides vulgatus	1.00569	(.9940692943,1.017441138)	0.338765
bacteroides xylanisolvens	0.995839	(.9754436375,1.016661284)	0.692912
barnesiella intestinihominis	1.00208	(.9892531964,1.015064477)	0.752325
bifidobacterium longum	1.00741	(.991702704,1.023358728)	0.357286
bilophila wadsworthia	1.00345	(.9904081385,1.016657343)	0.606102
blautia faecis	1.00215	(.9886774685,1.01580322)	0.755929
blautia luti	0.997298	(.9837228145,1.011060055)	0.698782
butyricimonas virosa	1.00188	(.9900247575,1.01387668)	0.757153
butyrivibrio crossotus	0.992423	(.9355002031,1.052808391)	0.800739
christensenella minuta	1.01508	(1.001333225,1.029023936)	0.0314429
clostridium aldenense	0.997499	(.9695621004,1.026241603)	0.862848
clostridium aminobutyricum	1.00915	(.9906405114,1.027997922)	0.334964
clostridium citroniae	1.00798	(.9888366863,1.02748502)	0.416677
clostridium disporicum	1.00233	(.9807931262,1.024341288)	0.833622
clostridium hathewayi	1.00631	(.9869783576,1.026010361)	0.525267
clostridium hylemonae	1.05839	(1.032382747,1.085043176)	7.78455e-06
clostridium lactatiferment	0.999298	(.9795421317,1.019452095)	0.945037
clostridium lavalense	1.01952	(.9984601932,1.041033964)	0.0694781
clostridium leptum	1.00835	(.9973906939,1.019428849)	0.13587
clostridium methylpentosum	1.00172	(.9928744205,1.010652028)	0.703631
clostridium polysaccharoly	1.00209	(.990024221,1.014296696)	0.735816
clostridium ramosum	0.980133	(.9437574136,1.017911003)	0.298363
clostridium ruminantium	0.980809	(.9614350556,1.000572798)	0.0569483
clostridium spiroforme	0.996746	(.9793878903,1.014412035)	0.716157
clostridium sporosphaeroides	0.99342	(.9775099482,1.00958825)	0.422844
clostridium symbiosum	1.01374	(.989476799,1.038598341)	0.269561
clostridium thermocellum	1.00796	(.9889811374,1.027310865)	0.41351
collinsella aerofaciens	1.00769	(.9898750232,1.025819553)	0.40003
coprobacillus cateniformis	0.995558	(.961166213,1.03118088)	0.803995
coprobacter fastidiosus	0.991137	(.97176315,1.010897728)	0.376779
coprococcus catus	0.993651	(.9776626182,1.009900889)	0.441558
coprococcus comes	1.00701	(.9943851772,1.019795033)	0.277823
coprococcus eutactus	0.990784	(.9659504199,1.016255341)	0.474656
dehalobacterium formicoaceticum	0.993663	(.9827137761,1.004734272)	0.2608
dialister invisus	0.956016	(.9194267568,.9940608686)	0.0238745
dorea formicigenerans	0.988306	(.9738534063,1.002972293)	0.117562
dorea longicatena	0.990385	(.9768230883,1.004135295)	0.169642
eggerthella lenta	1.02088	(.9974485651,1.044866558)	0.0810991
escherichiashigella coli	1.00809	(.9756937112,1.041553196)	0.628892
eubacterium coprostanoligens	0.994461	(.977684982,1.01152392)	0.522207
eubacterium desmolans	0.99156	(.9786062859,1.004686089)	0.206526
eubacterium eligens	0.990305	(.9757605494,1.005065291)	0.196826
eubacterium hallii	0.995801	(.983068643,1.008697922)	0.521576
eubacterium ramulus	0.982088	(.9644476848,1.000051457)	0.0506539
eubacterium rectale	0.993973	(.9742547438,1.014090004)	0.554291
eubacterium ruminantium	0.993324	(.9639300121,1.023614136)	0.66206
eubacterium siraeum	0.987514	(.9623482405,1.013338649)	0.340119
eubacterium ventriosum	1.01537	(.9990977866,1.031911691)	0.0642451
eubacterium xylanophilum	1.00256	(.9805555362,1.025056017)	0.821424
faecalibacterium prausnitzii	0.99215	(.982328378,1.002070313)	0.120536
flavonifractor plautii	1.01395	(1.006357488,1.021590879)	0.000302112
fusicatenibacter saccharivorans	0.986375	(.9732733502,.9996535427)	0.0443514
gemmiger formicilis	0.997343	(.981229976,1.013720928)	0.748871
holdemania filiformis	1.01405	(1.004020571,1.024184401)	0.00594161
hydrogenoanaerobacterium saccharovorans	1.00152	(.9878943299,1.015340925)	0.827605
intestinimonas butyriciproducens	1.00334	(.9919734881,1.014843095)	0.565972
lachnospira pectinoschiza	0.995755	(.9795841268,1.012193587)	0.610628
methanobrevibacter smithii	1.01704	(.9827742459,1.052498068)	0.333924
odoribacter splanchnicus	1.00482	(.9976805241,1.012015287)	0.186207
oscillibacter valericigene	1.00679	(.9983776022,1.015266667)	0.113983
oscillospira guilliermondii	0.993592	(.9828909886,1.004409253)	0.244575
oxalobacter formigenes	0.994571	(.9806965558,1.008642377)	0.447596
parabacteroides distasonis	1.00463	(.9948745489,1.014475337)	0.353653
parabacteroides goldsteinii	0.999511	(.969358862,1.030601513)	0.975045
parabacteroides johnsonii	0.99403	(.9540675113,1.035666011)	0.774859
parabacteroides merdae	0.998751	(.9862492679,1.011411899)	0.845859
paraprevotella clara	0.979999	(.959040461,1.001416274)	0.067003
parasutterella excrementihominis	1.01507	(.9940173531,1.036565111)	0.161886
phascolarctobacterium faecium	1.0025	(.9740595814,1.031775083)	0.864875
prevotella copri	0.983505	(.9505503762,1.017601306)	0.338799
pseudoflavonifractor capillosus	0.988404	(.9747011845,1.002299191)	0.101517
roseburia faecis	0.98481	(.9650151806,1.005010302)	0.139532
roseburia hominis	0.989214	(.9729799237,1.005719753)	0.198993
roseburia intestinalis	0.965343	(.9406299668,.9907053317)	0.00768274
roseburia inulinivorans	0.984542	(.9673759425,1.00201221)	0.0825695
ruminococcus albus	1.00616	(.9849555245,1.027824839)	0.571929
ruminococcus bromii	1.00473	(.9869932655,1.022781857)	0.603668
ruminococcus callidus	1.00051	(.9773291326,1.024239602)	0.966031
ruminococcus flavefaciens	0.98932	(.9675203621,1.01161057)	0.3449
ruminococcus gnavus	1.01605	(.9722300298,1.06183949)	0.479059
ruminococcus lactaris	1.00351	(.9843285138,1.023063296)	0.722024
ruminococcus obeum	0.985414	(.9636160546,1.007704207)	0.197921
ruminococcus torques	0.998095	(.9813099722,1.015166579)	0.825565
sporobacter termitidis	0.984608	(.9721644339,.9972106222)	0.0168293
streptococcus thermophilus	0.969212	(.9466191566,.9923432271)	0.00935838
sutterella stercoricanis	1.0116	(.9698253249,1.055166577)	0.592038
sutterella wadsworthensis	0.987544	(.956511399,1.019584185)	0.441657
turicibacter sanguinis	0.986828	(.9606027149,1.013768778)	0.334605
veillonella atypica	0.998548	(.956251317,1.042715658)	0.947539
victivallis vadensis	0.997774	(.9741249577,1.021996714)	0.855499
peptococcus niger	1.02877	(1.006452574,1.051577238)	0.0112508
veillonella dispar	1.00726	(.9793654116,1.035945879)	0.61373
clostridium bartlettii	1.00221	(.9765083203,1.028592962)	0.867602
eubacterium dolichum	0.976652	(.9529044257,1.000991031)	0.0599591
haemophilus parainfluenzae	0.99258	(.9524413415,1.034411194)	0.723643
veillonella parvula	1.00162	(.9699120937,1.03436193)	0.921494
UPDRS=Unified Parkinson Disease Rating scale
BMI=body mass index
OR= Odds ratio
95%-CI= 95% confidence interval
Estimates from fractional regressions on PD cases adjusted for batch, total read couts, age, BMI, sex, and disease duration

## Sheet: NMS
Sheet 10: Summary statistics of species analyses regarding NMS
Species	OR	95%-CI	p-value NMS
acetanaerobacterium elongatum	0.949269	(.9228948128,.9763963021)	0.000292875
actinomyces lingnae	1.02226	(.9863295795,1.059509169)	0.227791
adlercreutzia equolifaciens	1.03451	(.9922015713,1.078618345)	0.111278
akkermansia muciniphila	0.980175	(.9510107596,1.010234313)	0.193851
alistipes finegoldii	1.00894	(.969725719,1.04973486)	0.659976
alistipes indistinctus	0.997321	(.9741503964,1.021042256)	0.822998
alistipes massiliensis	1.10033	(1.048436025,1.1547928)	0.000104927
alistipes putredinis	1.02184	(.9992072126,1.044978053)	0.0586842
alistipes senegalensis	0.984874	(.9439806489,1.027538295)	0.481163
alistipes shahii	1.01972	(.9954330591,1.044597529)	0.112338
anaerofilum pentosovorans	1.0187	(.9850411698,1.053505106)	0.279822
anaerostipes hadrus	0.997012	(.9624553054,1.032810458)	0.867969
anaerotruncus colihominis	0.985965	(.9583512438,1.014373608)	0.329424
bacteroides caccae	1.04437	(1.016649917,1.072844564)	0.00156104
bacteroides cellulosilyticus	1.02535	(.9805300569,1.072223748)	0.272286
bacteroides clarus	1.01579	(.9658956447,1.068270504)	0.542016
bacteroides coprocola	0.985642	(.9166242277,1.059857127)	0.696209
bacteroides dorei	0.987191	(.9484424356,1.027522497)	0.528028
bacteroides eggerthii	1.00289	(.9521335397,1.056358698)	0.91319
bacteroides faecichinchillae	1.02251	(.9536016178,1.096403991)	0.531714
bacteroides finegoldii	1.01978	(.934097316,1.11331743)	0.661825
bacteroides fragilis	1.00035	(.953427456,1.049586294)	0.988541
bacteroides intestinalis	0.97264	(.9001282188,1.05099254)	0.482809
bacteroides massiliensis	0.984964	(.9439464152,1.027764976)	0.48514
bacteroides ovatus	0.976843	(.9486215092,1.005905093)	0.117269
bacteroides plebeius	1.07585	(1.01277075,1.142867301)	0.0177124
bacteroides salyersiae	1.02228	(.9757562868,1.071014356)	0.353845
bacteroides stercoris	1.01524	(.9677399741,1.065072202)	0.536131
bacteroides thetaiotaomicron	0.996395	(.9668043003,1.026892053)	0.814389
bacteroides uniformis	1.00385	(.9852132494,1.022833132)	0.687947
bacteroides vulgatus	0.998137	(.9778980049,1.018794701)	0.858392
bacteroides xylanisolvens	1.02389	(.9887744225,1.060253697)	0.184856
barnesiella intestinihominis	1.01844	(.9977438229,1.039559052)	0.0811063
bifidobacterium longum	1.06522	(1.02592418,1.10602518)	0.000986101
bilophila wadsworthia	1.0125	(.9936730414,1.031690747)	0.194524
blautia faecis	1.01388	(.9894715298,1.038894525)	0.26754
blautia luti	0.991656	(.966756314,1.017196257)	0.518385
butyricimonas virosa	1.01533	(.9941222357,1.03698019)	0.15781
butyrivibrio crossotus	0.901559	(.8301543151,.9791063255)	0.0138354
christensenella minuta	0.999566	(.9756150231,1.024104867)	0.972013
clostridium aldenense	0.975821	(.9335028746,1.020058594)	0.279252
clostridium aminobutyricum	0.97126	(.9377100385,1.006010782)	0.103984
clostridium citroniae	1.01029	(.9770708297,1.044634348)	0.548465
clostridium disporicum	0.977835	(.9393736136,1.017870187)	0.273594
clostridium hathewayi	1.00276	(.9633120499,1.043823097)	0.892933
clostridium hylemonae	1.01984	(.964572982,1.078268431)	0.489538
clostridium lactatiferment	1.01236	(.9651266111,1.061903173)	0.614347
clostridium lavalense	0.990191	(.9627039338,1.018463075)	0.49254
clostridium leptum	1.0205	(.9955692928,1.046061298)	0.107809
clostridium methylpentosum	1.02084	(1.003821593,1.038150351)	0.0161897
clostridium polysaccharoly	0.995793	(.9707373845,1.021495704)	0.745763
clostridium ramosum	0.990704	(.945635817,1.037920126)	0.694199
clostridium ruminantium	1.02731	(.9919549362,1.063923263)	0.131583
clostridium spiroforme	1.00787	(.9697375088,1.047491883)	0.690505
clostridium sporosphaeroides	0.991471	(.9675694472,1.015963595)	0.491491
clostridium symbiosum	1.00552	(.9661346312,1.046504291)	0.787247
clostridium thermocellum	0.997152	(.967149701,1.028084178)	0.854794
collinsella aerofaciens	1.02291	(.9807579856,1.066882369)	0.291378
coprobacillus cateniformis	0.981845	(.922572609,1.044926174)	0.564146
coprobacter fastidiosus	1.00384	(.9637795917,1.045562713)	0.853706
coprococcus catus	1.02252	(1.000618394,1.044894463)	0.043807
coprococcus comes	1.02233	(.9999657027,1.045194873)	0.0503563
coprococcus eutactus	0.958516	(.9263133094,.9918371876)	0.0150966
dehalobacterium formicoaceticum	0.998995	(.9762086771,1.022313392)	0.93194
dialister invisus	0.982645	(.9308526331,1.037319468)	0.526272
dorea formicigenerans	0.999079	(.9783994061,1.020195051)	0.931169
dorea longicatena	1.01039	(.9772114018,1.044685004)	0.544139
eggerthella lenta	0.988356	(.9428098795,1.036101549)	0.626545
escherichiashigella coli	1.02051	(.9456018837,1.101352566)	0.601696
eubacterium coprostanoligens	1.00307	(.9688985392,1.038453896)	0.862247
eubacterium desmolans	1.00008	(.9794898379,1.021112751)	0.993629
eubacterium eligens	0.986547	(.9617165561,1.012018671)	0.297697
eubacterium hallii	0.988947	(.9666385418,1.011769878)	0.339681
eubacterium ramulus	1.02518	(.9971560488,1.053997096)	0.078648
eubacterium rectale	1.01204	(.9783595675,1.046872014)	0.488367
eubacterium ruminantium	0.962781	(.9084242058,1.020390953)	0.200833
eubacterium siraeum	0.97826	(.9374172875,1.020882969)	0.312438
eubacterium ventriosum	1.0099	(.978024868,1.042815369)	0.547131
eubacterium xylanophilum	0.990497	(.955025795,1.027285696)	0.607832
faecalibacterium prausnitzii	1.01	(.9931574597,1.02713171)	0.24613
flavonifractor plautii	0.99818	(.982889255,1.013709413)	0.817136
fusicatenibacter saccharivorans	0.999985	(.9768077785,1.023711413)	0.998975
gemmiger formicilis	1.0219	(.9989501683,1.045374761)	0.0615778
holdemania filiformis	1.01256	(.9909294939,1.034668921)	0.257201
hydrogenoanaerobacterium saccharovorans	0.991336	(.9660161813,1.017319353)	0.509772
intestinimonas butyriciproducens	1.00634	(.9874905553,1.025557938)	0.512212
lachnospira pectinoschiza	0.978002	(.9463750778,1.010685377)	0.184758
methanobrevibacter smithii	1.05836	(.9916423934,1.129556924)	0.0877627
odoribacter splanchnicus	0.99866	(.9842806818,1.013248843)	0.856173
oscillibacter valericigene	0.989566	(.9713514556,1.008122716)	0.268508
oscillospira guilliermondii	0.994403	(.9737384906,1.01550542)	0.600358
oxalobacter formigenes	0.988392	(.9571666439,1.020635375)	0.475912
parabacteroides distasonis	1.02548	(1.003594082,1.047840041)	0.0222583
parabacteroides goldsteinii	1.0157	(.9587612703,1.076022062)	0.596625
parabacteroides johnsonii	1.02354	(.9548450809,1.097177788)	0.511558
parabacteroides merdae	1.02166	(.9976670683,1.046235075)	0.0771694
paraprevotella clara	1.00023	(.9574362215,1.044941098)	0.991697
parasutterella excrementihominis	0.980816	(.9484200977,1.014318029)	0.258322
phascolarctobacterium faecium	1.00038	(.9624142461,1.03984148)	0.984682
prevotella copri	0.953	(.8925842023,1.017506216)	0.149694
pseudoflavonifractor capillosus	1.02327	(.9914333736,1.056123094)	0.153751
roseburia faecis	1.0013	(.9715813686,1.03193209)	0.932543
roseburia hominis	0.983649	(.9519461241,1.016407827)	0.323983
roseburia intestinalis	1.01165	(.9739503971,1.050803621)	0.550058
roseburia inulinivorans	1.033	(1.00541923,1.061340671)	0.0187049
ruminococcus albus	0.99357	(.9454400173,1.044151139)	0.799027
ruminococcus bromii	0.992819	(.9572274692,1.029733228)	0.698803
ruminococcus callidus	1.01093	(.9612692351,1.063159554)	0.672275
ruminococcus flavefaciens	0.975911	(.9343112555,1.01936228)	0.272588
ruminococcus gnavus	1.04409	(.9909306761,1.100093306)	0.105613
ruminococcus lactaris	1.01883	(.9594801438,1.081851623)	0.542392
ruminococcus obeum	0.993144	(.9633114308,1.02390119)	0.658432
ruminococcus torques	1.03481	(1.006213334,1.064213562)	0.0167013
sporobacter termitidis	0.996313	(.9683580086,1.025075089)	0.799199
streptococcus thermophilus	0.996894	(.9598812274,1.035334156)	0.871978
sutterella stercoricanis	0.993439	(.9350620544,1.055461583)	0.83131
sutterella wadsworthensis	1.02003	(.9748711765,1.067282759)	0.390658
turicibacter sanguinis	0.967539	(.9122523914,1.026176484)	0.271668
veillonella atypica	1.05164	(.9856072529,1.1220889)	0.128066
victivallis vadensis	0.976504	(.9399476575,1.01448282)	0.221957
peptococcus niger	0.940182	(.8991478061,.9830894668)	0.0067483
veillonella dispar	1.02672	(.9771516547,1.078793384)	0.296309
clostridium bartlettii	1.02656	(.9766287952,1.079053797)	0.302787
eubacterium dolichum	1.02401	(.9727524689,1.077962181)	0.365196
haemophilus parainfluenzae	1.01287	(.9547279403,1.07454598)	0.671647
veillonella parvula	1.04644	(1.0059696,1.08853074)	0.0240862
NMS=non-motor symptoms
BMI=body mass index
OR= Odds ratio
95%-CI= 95% confidence interval
Estimates from fractional regressions on PD cases adjusted for batch, total read couts, age, BMI, sex, and disease duration

[truncated: 1 more sheets: Sniff-score]
