# Supplementary material for: Parkinson’s disease-associated alterations of the gut microbiome predict disease-relevant changes in metabolic functions
Source: BMC Biol. 2020 Jun 9;18:62. doi: 10.1186/s12915-020-00775-7 (PMC7285525; doi:10.1186/s12915-020-00775-7)
Supplement: Supplementary file 3 — Additional file 3. Summary statistics of the genus phenotype association analyses. [file 12915_2020_775_MOESM3_ESM.xlsx]

## Sheet: PD
Additional File 3
Sheet 1: Summary statistics of genus analyses regarding PD and PD-covariate interaction terms
				p-value interaction effects
Genus	OR	95%-CI	p-value (PD vs. control)	Age X PD	Sex X PD	BMI X PD	Global test (all interaction terms & PD term)
christensenella	1.72395	(1.345980783,2.208054606)	1.61093e-05	0.227319	0.879026	0.369314	0.00012145
anaerotruncus	1.71901	(1.334424137,2.214431452)	2.75589e-05	0.0247799	0.248776	0.816565	6.68736e-05
lactobacillus	5.75215	(2.290371386,14.44622102)	0.000196243	0.097634	0.0793167	0.963073	1.5544e-07
turicibacter	0.341543	(.1905852974,.6120690428)	0.000307047	0.418476	0.850181	0.682531	0.00596071
streptococcus	1.82578	(1.296131394,2.571875479)	0.000573706	0.0507998	0.172436	0.045195	0.00760188
akkermansia	1.7741	(1.271201462,2.475938586)	0.000749128	0.378132	0.928139	0.105171	0.00726011
bilophila	1.41238	(1.122568115,1.777002132)	0.00321181	0.628248	0.213175	0.129734	0.0104383
acidaminococcus	3.9589	(1.574648868,9.953247596)	0.0034423	0.725656	0.5201	0.097462	0.000789635
bifidobacterium	1.83983	(1.171083787,2.890458143)	0.00816501	0.423043	0.585382	0.965456	0.0785427
paraprevotella	0.567783	(.3730613641,.8641412051)	0.00825692	0.915394	0.000161738	0.0121956	0.000112413
faecalibacterium	0.808188	(.6848764591,.9537021241)	0.0116968	0.0673221	0.94161	0.662893	0.016533
collinsella	1.5643	(1.086323904,2.252591894)	0.0161718	0.674985	0.382073	0.205347	0.0540561
lachnospira	0.672066	(.4807830643,.939452506)	0.020048	0.813303	0.741657	0.422254	0.168631
roseburia	0.773135	(.6172729956,.9683521751)	0.0250957	0.0257263	0.0985669	0.206344	0.00382821
coprobacillus	2.12851	(1.097048607,4.129768132)	0.0254922	0.890221	0.22214	0.169157	0.0640174
oxalobacter	1.42412	(1.003951121,2.020139427)	0.0474713	0.404056	0.064667	0.13761	0.0115665
butyricimonas	1.21809	(.9997205164,1.484149595)	0.050325	0.20953	0.154871	0.0873501	0.0405275
phascolarctobacterium	0.756292	(.5611592962,1.019277319)	0.0665709	0.892647	0.593285	0.80144	0.476122
dorea	1.29299	(.9670614879,1.728761704)	0.0829269	0.363969	0.0337259	0.0478235	0.0116304
parabacteroides	1.15206	(.9754009322,1.360723458)	0.0955729	0.624722	0.82224	0.938555	0.510989
adlercreutzia	1.47439	(.9299484867,2.337591004)	0.098717	0.504546	0.432562	0.0253004	0.117057
rothia	1.40725	(.9291194341,2.131431317)	0.10677	0.7509	0.6501	0.279325	0.261013
pseudoflavonifractor	0.752515	(.5322505588,1.063934238)	0.107569	0.680371	0.295271	0.00932307	0.0159707
intestinimonas	1.15721	(.9461653247,1.415337435)	0.155228	0.723541	0.702005	0.393322	0.574049
coprobacter	0.746089	(.4902353011,1.135471801)	0.171617	0.828229	0.851293	0.107357	0.235555
anaerofilum	1.17098	(.93001422,1.47437073)	0.179359	0.596028	0.775857	0.985609	0.70164
methanobrevibacter	1.76601	(.7592780197,4.107565437)	0.186657	0.785193	0.413872	0.717612	0.416054
oscillibacter	1.12772	(.9392983626,1.353950093)	0.197529	0.794926	0.207758	0.459442	0.412347
actinomyces	0.785414	(.536150196,1.150563872)	0.214984	0.557054	0.364895	0.131028	0.0957078
veillonella	0.729425	(.4378885499,1.215061186)	0.225595	0.1219	0.232966	0.0917577	0.182612
coprococcus	1.18708	(.8737749256,1.612734202)	0.272675	0.0307513	0.431546	0.849523	0.085601
desulfovibrio	1.22689	(.8504743926,1.769895697)	0.27409	0.322712	0.139134	0.326537	0.221644
odoribacter	0.909878	(.7566748624,1.094101212)	0.315399	0.56026	0.265236	0.0129545	0.015746
dehalobacterium	1.1295	(.8825761503,1.44550684)	0.333281	0.575822	0.72246	0.740484	0.843473
flavonifractor	0.9154	(.7636902101,1.097247586)	0.339008	0.229712	0.851424	0.0803098	0.258688
blautia	0.913848	(.749812226,1.113769064)	0.372118	0.951425	0.100766	0.801491	0.486527
bacteroides	0.930791	(.7936119537,1.091683186)	0.377974	0.488519	0.0345324	0.833521	0.244818
alistipes	1.07663	(.900309504,1.287482961)	0.418437	0.893469	0.296515	0.359661	0.654476
gemmiger	1.10507	(.8567567151,1.425344565)	0.441669	0.438383	0.34447	0.0874362	0.133076
ruminococcus	1.09614	(.853779861,1.407285669)	0.47153	0.677682	0.620191	0.264348	0.658463
acetanaerobacterium	0.892073	(.6360803538,1.251091315)	0.508089	0.417024	0.421665	0.165244	0.273055
butyrivibrio	1.3414	(.5522664794,3.25810213)	0.516545	0.112963	0.379767	0.114427	0.141436
clostridium	0.955237	(.8306590211,1.098498267)	0.520663	0.627155	0.597832	0.147535	0.605034
gemella	0.885409	(.5909563337,1.326576743)	0.555195	0.134711	0.915418	0.710176	0.577424
victivallis	0.890842	(.6055490349,1.310546853)	0.557296	0.466951	0.445115	0.958808	0.782833
holdemania	1.07983	(.8249982572,1.413379235)	0.576001	0.613545	0.0540718	0.981362	0.324675
fusicatenibacter	0.940346	(.7438342548,1.188772771)	0.607084	0.897211	0.753033	0.400099	0.908394
prevotella	0.889339	(.5524053893,1.431782588)	0.629313	0.40067	0.292856	0.776989	0.681593
slackia	1.17117	(.601656651,2.279781793)	0.641973	0.463876	0.963314	0.108601	0.522192
anaerostipes	1.08975	(.7395469669,1.605789226)	0.663896	0.368565	0.910986	0.260777	0.585214
haemophilus	0.870836	(.4227636685,1.793806362)	0.707583	0.45129	0.543086	0.729382	0.877406
eggerthella	0.893438	(.4859715757,1.642548407)	0.716845	0.187717	0.125315	0.0604075	0.0725575
barnesiella	0.967327	(.7563655018,1.237128195)	0.791276	0.919455	0.204537	0.234471	0.603756
hydrogenoanaerobacterium	1.03735	(.7695224305,1.398386795)	0.809838	0.0228974	0.700241	0.221762	0.191377
peptococcus	0.931544	(.5112280752,1.697431758)	0.816826	0.773872	0.212391	0.0153525	0.0504232
sutterella	1.0452	(.7169367677,1.523752487)	0.818226	0.427806	0.436573	0.10066	0.40337
dialister	1.03939	(.7020767217,1.538757493)	0.846972	0.439804	0.479059	0.830601	0.711606
oscillospira	1.01578	(.8285395303,1.24534497)	0.880253	0.501854	0.824788	0.105415	0.512533
eubacterium	1.0123	(.8473945737,1.209307573)	0.892772	0.751408	0.0258647	0.600617	0.185994
parasutterella	0.975395	(.6763346877,1.406694271)	0.893915	0.883732	0.984477	0.221207	0.806329
escherichiashigella	1.02995	(.4862894288,2.181394313)	0.938574	0.203786	0.301151	0.719904	0.650853
sporobacter	0.990853	(.7543071412,1.301577918)	0.947355	0.607265	0.941959	0.899396	0.989992
BMI= body mass index
OR= Odds ratio
95%-CI= 95% confidence interval
Estimates from fractional regressions adjusted for batch, total read couts, age, sex, and BMI

## Sheet: Age
Sheet 2: Summary statistics of genus analyses regarding age
Genus	OR	95%-CI	p-value age effect	p-value (non-linearity)
methanobrevibacter	1.06321	(1.025658304,1.102141839)	0.000835405	0.362912
escherichiashigella	1.04772	(1.016098522,1.080315303)	0.00286839	0.195909
paraprevotella	1.03341	(1.008244106,1.059206139)	0.00898418	0.0864965
roseburia	0.985039	(.9732791586,.9969405009)	0.013893	0.0976688
lactobacillus	1.06236	(1.009390085,1.118116122)	0.020444	0.910919
streptococcus	1.02751	(1.004190388,1.051373579)	0.020506	0.479578
acetanaerobacterium	1.02093	(1.002412915,1.039785504)	0.0265518	0.795427
butyricimonas	1.00984	(.9998058703,1.019975198)	0.0546235	0.213953
anaerostipes	0.980237	(.9602747323,1.000614377)	0.0572422	0.567966
phascolarctobacterium	1.01366	(.999329295,1.028200376)	0.0618148	0.00832557
hydrogenoanaerobacterium	0.986196	(.9716354204,1.000975409)	0.0670256	0.143985
adlercreutzia	0.980265	(.9594243571,1.00155794)	0.0690672	0.581181
parabacteroides	1.00862	(.9991091872,1.018231263)	0.0757837	0.527513
dorea	0.989417	(.9777018188,1.001271821)	0.079978	0.00591203
akkermansia	1.01627	(.9980064833,1.034860337)	0.0811156	0.467691
intestinimonas	1.00906	(.9987258605,1.019502614)	0.085936	0.663284
sutterella	0.982702	(.9631120991,1.002689622)	0.0894108	0.0460392
lachnospira	0.985285	(.9683976987,1.002466756)	0.0928309	0.277354
pseudoflavonifractor	0.985773	(.9689671221,1.00287011)	0.102408	0.277817
desulfovibrio	1.01579	(.9967410684,1.035205698)	0.104797	0.198559
dialister	0.980679	(.9576854791,1.00422376)	0.107012	0.911362
parasutterella	0.986233	(.9696079164,1.003143576)	0.110015	0.151033
flavonifractor	1.00683	(.9976297186,1.016119176)	0.146112	0.9845
eubacterium	0.994675	(.9872429851,1.002162109)	0.162862	0.603261
peptococcus	1.02185	(.9910801622,1.05357619)	0.165867	0.615371
actinomyces	1.01203	(.994959872,1.029400482)	0.16823	0.316014
eggerthella	1.02578	(.9885321912,1.064434047)	0.177403	0.621525
oscillospira	0.992934	(.9821565509,1.003830495)	0.202883	0.615361
anaerotruncus	1.00913	(.9946965698,1.02377802)	0.216223	0.726418
bilophila	0.993073	(.9819160907,1.004356537)	0.227873	0.550474
veillonella	1.02506	(.9841522413,1.06767148)	0.233576	0.174397
prevotella	0.984678	(.9588169562,1.011237446)	0.255523	0.91109
rothia	1.0132	(.9903301411,1.036600447)	0.260239	0.19275
barnesiella	1.00709	(.994763189,1.019578405)	0.260736	0.272088
butyrivibrio	1.02966	(.972609997,1.090050508)	0.314907	0.964023
sporobacter	1.00737	(.9923709713,1.022588528)	0.337484	0.197222
coprobacter	1.00918	(.989850827,1.028877438)	0.354507	0.427779
faecalibacterium	0.995998	(.9873318474,1.004739378)	0.36839	0.757705
coprobacillus	1.0194	(.9752586024,1.065545536)	0.394878	0.70838
gemmiger	0.994437	(.9809163112,1.008144203)	0.42448	0.169333
turicibacter	0.989916	(.964539996,1.015960193)	0.444324	0.301216
clostridium	0.997415	(.9902597925,1.00462128)	0.480968	0.473656
oxalobacter	1.00559	(.9893774538,1.022062494)	0.501602	0.641528
oscillibacter	1.00281	(.9940025598,1.011704065)	0.532569	0.906823
acidaminococcus	0.984972	(.9376781952,1.034650962)	0.546418	0.837836
collinsella	1.00776	(.9826451231,1.033513938)	0.548338	0.0625768
blautia	1.00229	(.9944639703,1.010181534)	0.567142	0.117107
odoribacter	1.00281	(.9927898001,1.012928829)	0.584047	0.357915
gemella	0.992441	(.9643203256,1.021382623)	0.604917	0.921321
bacteroides	0.997859	(.9895509944,1.006236817)	0.615361	0.841869
fusicatenibacter	0.997354	(.9863613234,1.008469232)	0.639396	0.189857
victivallis	1.00491	(.9822435453,1.028100904)	0.673876	0.264121
coprococcus	0.997524	(.9817435428,1.013558699)	0.760621	0.139838
slackia	1.00551	(.9630725495,1.04981343)	0.802836	0.0480735
haemophilus	0.995707	(.962334983,1.030236659)	0.804647	0.773589
alistipes	1.00122	(.9914981574,1.01103629)	0.806585	0.42186
ruminococcus	1.00172	(.9879355559,1.015690086)	0.808257	0.939915
anaerofilum	0.998541	(.9858552971,1.011389207)	0.822849	0.143784
bifidobacterium	0.998754	(.9751030509,1.022978936)	0.918795	0.215077
dehalobacterium	0.999325	(.9858322761,1.01300265)	0.92246	0.646567
christensenella	0.999422	(.9874440395,1.011544934)	0.925101	0.453678
holdemania	1.00016	(.9883558813,1.012102994)	0.979064	0.398162
OR= Odds ratio
95%-CI= 95% confidence interval
Estimates from fractional regressions adjusted for batch, total read couts, study group

## Sheet: BMI
Sheet3: Summary statistics of genus analyses regarding BMI
Genus	OR	95%-CI	p-value BMI effect	p-value (non-linearity)
acetanaerobacterium	0.978849	(.9469796328,1.011790567)	0.205556	0.98582
actinomyces	1.0157	(.9868524074,1.045388597)	0.289305	0.927969
adlercreutzia	1.01899	(.9795311934,1.060036479)	0.350523	0.694983
akkermansia	0.972267	(.9285772048,1.018012259)	0.230549	0.129494
alistipes	0.992298	(.9740093902,1.010929837)	0.41528	0.745083
anaerofilum	1.0036	(.9791385492,1.028679489)	0.775139	0.226561
anaerostipes	0.979936	(.9477005979,1.013267128)	0.234966	0.805684
anaerotruncus	1.03396	(1.008895506,1.059644699)	0.00764574	0.962636
bacteroides	1.00266	(.9884940355,1.01702916)	0.714425	0.202825
barnesiella	0.989923	(.9685073749,1.011811882)	0.364066	0.0592665
bifidobacterium	0.994653	(.9552906537,1.035636247)	0.794658	0.525566
bilophila	1.01051	(.9872958667,1.034278638)	0.377824	0.726209
blautia	1.00504	(.986491775,1.023928066)	0.59706	0.511121
butyricimonas	1.01134	(.9933597326,1.029643633)	0.217953	0.416434
butyrivibrio	0.868395	(.7739748032,.9743345203)	0.0162753	0.91246
christensenella	0.996106	(.9694369532,1.023507744)	0.778083	0.710836
clostridium	0.989154	(.977109401,1.001347935)	0.0810761	0.560373
collinsella	0.990582	(.9571884553,1.025139487)	0.588597	0.665734
coprobacillus	0.953114	(.8872258064,1.0238956)	0.188893	0.300691
coprobacter	0.999236	(.9464344894,1.054983203)	0.977986	0.715765
coprococcus	1.02199	(.9921554402,1.052727003)	0.150147	0.60663
dehalobacterium	1.00023	(.9795786229,1.021314831)	0.982833	0.0212134
desulfovibrio	0.995854	(.9632584422,1.029552724)	0.806703	0.230287
dialister	1.00297	(.9688454383,1.038303342)	0.866517	0.308678
dorea	1.01302	(.990040986,1.036535497)	0.269137	0.0569503
eggerthella	1.01545	(.959669508,1.074464415)	0.594881	0.848054
escherichiashigella	1.00318	(.9545054071,1.054332132)	0.900497	0.26874
eubacterium	0.993142	(.9769871757,1.009564856)	0.410883	0.563148
faecalibacterium	0.998208	(.9845735306,1.012031837)	0.798287	0.573041
flavonifractor	1.00457	(.9843021225,1.025259882)	0.660932	0.403761
fusicatenibacter	0.995114	(.9733927832,1.017320636)	0.663604	0.928577
gemmiger	0.991706	(.9679904377,1.016001935)	0.500029	0.175614
holdemania	1.01278	(.9831035197,1.043357509)	0.40259	0.37547
hydrogenoanaerobacterium	0.996659	(.9665886322,1.027663779)	0.830438	0.740617
intestinimonas	0.99516	(.9715424896,1.019351017)	0.692147	0.862915
lachnospira	0.992862	(.9611203721,1.025651282)	0.665639	0.601479
lactobacillus	1.0632	(1.006470244,1.123119341)	0.0284877	0.504846
methanobrevibacter	1.04273	(.9742288778,1.116058143)	0.227457	0.634781
odoribacter	1.00919	(.9921430655,1.026527541)	0.292613	0.59665
oscillibacter	1.00802	(.9911797224,1.025155826)	0.352591	0.917349
oscillospira	1.01144	(.9921641705,1.031085585)	0.246633	0.141268
oxalobacter	1.00058	(.9712911312,1.0307524)	0.969478	0.263805
parabacteroides	1.01213	(.9967648818,1.027734952)	0.122386	0.589584
paraprevotella	1.02465	(.9881064486,1.062544054)	0.188774	0.171482
parasutterella	1.00391	(.9671330007,1.042093062)	0.83749	0.171502
phascolarctobacterium	0.999181	(.9715510946,1.027596407)	0.954326	0.937916
prevotella	1.03276	(.9970442799,1.069746271)	0.0726377	0.116213
pseudoflavonifractor	0.996803	(.971401066,1.022868316)	0.807878	0.0621881
roseburia	0.993724	(.9735881586,1.014275794)	0.546637	0.67507
ruminococcus	0.993009	(.9667435474,1.019988901)	0.608017	0.424297
slackia	1.01287	(.9445388047,1.086148815)	0.71968	0.244069
sporobacter	1	(.9773602486,1.023169178)	0.999833	0.207457
streptococcus	1.02092	(.9676500624,1.07713033)	0.44886	0.168971
sutterella	0.984876	(.9490865399,1.022015622)	0.419722	0.127956
turicibacter	0.963195	(.9208902493,1.007442733)	0.101759	0.927469
veillonella	1.0346	(.9800093563,1.092226851)	0.218763	0.660491
victivallis	0.948218	(.9200398859,.9772586272)	0.000551246	0.0283192
peptococcus	1.00335	(.9575642278,1.051327542)	0.888353	0.271518
rothia	1.01618	(.9653784891,1.069663277)	0.539546	0.357398
acidaminococcus	1.08128	(.9952196321,1.174788533)	0.0647866	0.617457
gemella	1.04518	(1.008165417,1.083547066)	0.0163034	0.949616
haemophilus	0.993768	(.9285336583,1.063585306)	0.85679	0.227829
BMI=body mass index
OR= Odds ratio
95%-CI= 95% confidence interval
Estimates from fractional regressions adjusted for batch, total read couts, study group, age, and sex

## Sheet: Sex
Sheet4: Summary statistics of genus analyses regarding sex
Genus	OR	95%-CI	p-value sex effect
acetanaerobacterium	0.895467	(.6349171486,1.262936989)	0.529123
actinomyces	0.788049	(.5701238036,1.089275602)	0.149244
adlercreutzia	0.78845	(.5211191555,1.192918865)	0.260583
akkermansia	0.698824	(.5104832682,.956651838)	0.0253162
alistipes	0.760913	(.6411519064,.9030437784)	0.00176502
anaerofilum	0.908409	(.7229856316,1.141387004)	0.40956
anaerostipes	0.903341	(.6519438132,1.251679075)	0.541263
anaerotruncus	0.762262	(.5698150388,1.019706445)	0.067472
bacteroides	0.900515	(.7805105036,1.038970701)	0.15099
barnesiella	1.00954	(.8004411286,1.273254483)	0.93611
bifidobacterium	0.858717	(.5620316779,1.312015491)	0.481253
bilophila	0.826474	(.6451077535,1.058829187)	0.131621
blautia	0.788469	(.6560247432,.9476519819)	0.0113082
butyricimonas	1.03388	(.8451721913,1.264715056)	0.74593
butyrivibrio	0.718501	(.3088382688,1.671564853)	0.442852
christensenella	0.899882	(.7002709517,1.156392879)	0.409708
clostridium	1.07731	(.9494495221,1.222387225)	0.247995
collinsella	0.644876	(.4500813622,.9239781691)	0.0168083
coprobacillus	0.849517	(.4150336136,1.738846555)	0.655425
coprobacter	0.844337	(.553552356,1.287873043)	0.432163
coprococcus	0.874965	(.6646861934,1.151766355)	0.340874
dehalobacterium	0.760922	(.6092692044,.9503220721)	0.0159842
desulfovibrio	1.02018	(.7422805777,1.402112937)	0.902012
dialister	0.868875	(.5863044874,1.287630632)	0.483716
dorea	1.00992	(.7740188254,1.317707505)	0.942047
eggerthella	0.56106	(.3265096549,.964099987)	0.0364093
escherichiashigella	0.866547	(.44413377,1.6907155)	0.674465
eubacterium	1.00139	(.8467079168,1.184331406)	0.987051
faecalibacterium	0.999942	(.8511169811,1.174790732)	0.999439
flavonifractor	0.824563	(.6742261363,1.008422122)	0.0603401
fusicatenibacter	0.851584	(.6757298166,1.073204123)	0.173412
gemmiger	0.941151	(.7356021628,1.204136923)	0.62951
holdemania	0.994825	(.7729637058,1.280367179)	0.967856
hydrogenoanaerobacterium	0.813056	(.6266318974,1.054940367)	0.11936
intestinimonas	0.827813	(.6718322801,1.020008282)	0.0760656
lachnospira	1.46905	(1.04612565,2.06295911)	0.0264002
lactobacillus	0.880591	(.3883707492,1.996648379)	0.760784
methanobrevibacter	0.500374	(.224293521,1.116277118)	0.0907839
odoribacter	0.921886	(.7710288008,1.102259788)	0.372351
oscillibacter	0.880201	(.7391097357,1.048224928)	0.152264
oscillospira	1.2065	(.9894629347,1.471143287)	0.0635572
oxalobacter	1.04678	(.753595738,1.454024909)	0.785103
parabacteroides	0.944348	(.805442468,1.107209548)	0.480574
paraprevotella	1.41405	(.9040994061,2.211620948)	0.128968
parasutterella	0.939752	(.6632752613,1.331475418)	0.726682
phascolarctobacterium	1.0683	(.7982305932,1.429730932)	0.656814
prevotella	1.95555	(1.224665384,3.122623178)	0.00497385
pseudoflavonifractor	0.953673	(.702680725,1.294317217)	0.760821
roseburia	1.12738	(.8933151759,1.422785369)	0.312584
ruminococcus	0.958956	(.7566365719,1.215373034)	0.728853
slackia	0.741391	(.3869197351,1.420605757)	0.367143
sporobacter	0.88443	(.6854267437,1.141210352)	0.345009
streptococcus	0.735902	(.4787142517,1.131261978)	0.162176
sutterella	1.46388	(.9707622505,2.207475593)	0.0690069
turicibacter	1.07147	(.6095545047,1.883422776)	0.810432
veillonella	1.05372	(.6272630119,1.770126748)	0.843256
victivallis	0.984699	(.6807181053,1.424425295)	0.934759
peptococcus	1.05118	(.5537762588,1.995346315)	0.878686
rothia	0.642771	(.4249540847,.9722345998)	0.0363195
acidaminococcus	1.43399	(.6125441984,3.357045815)	0.406207
gemella	0.587116	(.3872032234,.8902447688)	0.0121639
haemophilus	0.821595	(.4289386546,1.573694557)	0.553452
BMI=body mass index
OR= Odds ratio
95%-CI= 95% confidence interval
Estimates from fractional regressions adjusted for batch, total read couts, study group, and age

## Sheet: Constipation
Sheet 5: Summary statistics of genus analyses regarding Constipation
Genus	OR	95%-CI	p-value (constipated vs.no constipationl)	p-value interaction (constipation X PD)	Global test (interaction term & PD term)
acetanaerobacterium	0.790655	(.5490285315,1.138620237)	0.206832	0.0680522	0.0154841
actinomyces	1.32491	(.9527621506,1.842424365)	0.0944589	0.704896	0.236154
adlercreutzia	1.51693	(.8799251267,2.615091779)	0.133717	0.296415	0.191705
akkermansia	0.83293	(.5724937017,1.211841639)	0.339283	0.131427	0.210401
alistipes	0.895572	(.7094896039,1.13045893)	0.353355	0.993025	0.648893
anaerofilum	0.806784	(.5883984946,1.106223501)	0.18249	0.625351	0.316783
anaerostipes	1.19804	(.7526107046,1.907093551)	0.446201	0.999197	0.748075
anaerotruncus	1.18639	(.8889694828,1.583329282)	0.245759	0.306366	0.430012
bacteroides	0.831787	(.6938330968,.9971710487)	0.0465268	0.0134515	0.00519345
barnesiella	0.780637	(.5727177093,1.064039923)	0.117079	0.165861	0.0761187
bifidobacterium	2.01811	(1.343817167,3.030746137)	0.000713633	0.13752	0.0036012
bilophila	0.758438	(.5780063008,.9951929118)	0.0460726	0.0214082	0.0229387
blautia	1.01423	(.8162979786,1.260153627)	0.898503	0.0769073	0.203544
butyricimonas	1.06452	(.8215518936,1.379337116)	0.636229	0.4246	0.72025
butyrivibrio	0.611196	(.279866669,1.3347825)	0.216689	0.0353485	0.00622906
christensenella	1.31367	(.9790833143,1.762605053)	0.0689074	0.0181694	0.0311511
clostridium	0.892057	(.7646904143,1.040636842)	0.146168	0.0822751	0.150358
collinsella	1.55045	(1.049708401,2.290052216)	0.0275422	0.235309	0.0693087
coprobacillus	1.46545	(.7964078055,2.69654162)	0.219334	0.0309601	0.0898473
coprobacter	0.585044	(.341503001,1.002264996)	0.0509706	0.858988	0.139638
coprococcus	0.993429	(.7059739391,1.397927879)	0.969824	0.341968	0.634804
dehalobacterium	0.802925	(.5985306775,1.077119718)	0.143101	0.613096	0.306191
desulfovibrio	1.38622	(.9794378075,1.961957676)	0.065368	0.147301	0.0347626
dialister	0.746278	(.4820972022,1.155224175)	0.189275	0.510509	0.28833
dorea	1.58382	(1.174045419,2.136605087)	0.00260887	0.0984011	0.010586
eggerthella	1.18659	(.6270175662,2.24556083)	0.599099	0.357842	0.65187
escherichiashigella	1.36846	(.6440808999,2.907542164)	0.414603	0.883123	0.719163
eubacterium	0.985977	(.8103760519,1.199628174)	0.88777	0.588311	0.846553
faecalibacterium	1.01335	(.8301326687,1.237002734)	0.89631	0.372513	0.641494
flavonifractor	0.831383	(.6518481873,1.060365475)	0.136818	0.0810266	0.0630939
fusicatenibacter	1.05502	(.7700042146,1.445523404)	0.738892	0.218986	0.347377
gemmiger	1.11508	(.7852443805,1.583462702)	0.542668	0.807732	0.774034
holdemania	0.778985	(.5802321451,1.045819706)	0.0965392	0.148537	0.0244283
hydrogenoanaerobacterium	0.834941	(.5987183752,1.164365378)	0.287723	0.166347	0.260773
intestinimonas	0.981254	(.7645311821,1.25941116)	0.881854	0.765797	0.94776
lachnospira	0.710163	(.4850663106,1.039716798)	0.0784564	0.317674	0.135404
lactobacillus	1.80512	(.8741851196,3.727406812)	0.110377	0.00486492	0.0158201
methanobrevibacter	0.912039	(.3427231491,2.427078583)	0.85372	0.481375	0.771853
odoribacter	0.954263	(.7892318811,1.153802854)	0.628924	0.566929	0.779438
oscillibacter	0.872405	(.7074021058,1.075894123)	0.201921	0.299391	0.34652
oscillospira	0.821402	(.6181282325,1.091523298)	0.175016	0.183126	0.0838257
oxalobacter	0.889207	(.6173587332,1.280760813)	0.528201	0.932235	0.817461
parabacteroides	0.961766	(.7864349434,1.176186921)	0.704213	0.0931481	0.189638
paraprevotella	1.15624	(.6840293882,1.954446944)	0.587782	0.919062	0.840949
parasutterella	0.701353	(.4302792402,1.143202983)	0.154713	0.927027	0.365576
phascolarctobacterium	0.772927	(.5243435214,1.139359559)	0.193264	0.333417	0.243122
prevotella	1.17018	(.682439169,2.006507271)	0.567853	0.31729	0.471474
pseudoflavonifractor	0.916776	(.6147056104,1.367286598)	0.670064	0.834977	0.892478
roseburia	0.848256	(.6282162634,1.145366773)	0.282767	0.488159	0.440187
ruminococcus	1.45022	(1.081503649,1.944631117)	0.0130119	0.0444519	0.00398929
slackia	1.58343	(.7374480337,3.399881036)	0.238478	0.830504	0.483393
sporobacter	1.11016	(.8141267876,1.51383925)	0.508983	0.871577	0.774221
streptococcus	2.15512	(1.260696463,3.68411449)	0.00500378	0.79522	0.0206842
sutterella	1.29745	(.8391495779,2.006040109)	0.241515	0.523047	0.390879
turicibacter	0.66358	(.3461107302,1.272246667)	0.216863	0.473253	0.337637
veillonella	1.20145	(.6685826526,2.159008)	0.53941	0.239929	0.432924
victivallis	1.00831	(.6351024228,1.600829735)	0.972005	0.00241053	0.00737408
peptococcus	1.38855	(.7014305938,2.74878638)	0.346121	0.00494003	0.0066069
rothia	1.80032	(1.168281921,2.774297145)	0.00770086	0.7153	0.0251767
acidaminococcus	1.9725	(.9426770697,4.127360598)	0.0713473	0.000784293	0.00210106
gemella	1.02556	(.453758566,2.317925354)	0.951622	0.00960238	0.0344706
haemophilus	1.60984	(.7377756259,3.512696322)	0.231683	0.578532	0.436432
BMI=body mass index
OR= Odds ratio
95%-CI= 95% confidence interval
Estimates from fractional regressions adjusted for batch, total read couts, study group, age, BMI and sex

## Sheet: Medication
Sheet 6: Summary statistics of genus analyses regarding Medication
	Dopamine Agonists			MAO-B/COMT inhibitors			Levodopa
Genus	OR	95%-CI	p-value	OR	95%-CI	p-value	OR	95%-CI	p-value	global p-value (all medication terms)
acetanaerobacterium	1.15584	(.7723832726,1.729663372)	0.481323	1.20539	(.8114574552,1.790566921)	0.354858	1.04499	(.6992505789,1.561684132)	0.830002	0.757031
actinomyces	1.32433	(.8526732448,2.056892763)	0.211124	1.16461	(.7812264329,1.736127783)	0.454446	1.20725	(.7843228506,1.858216578)	0.392036	0.231712
adlercreutzia	0.785474	(.482450183,1.278826365)	0.331556	0.513523	(.3016785982,.874128816)	0.0140632	0.99545	(.5707247562,1.736248875)	0.98718	0.0850636
akkermansia	1.39981	(.9356293475,2.094272736)	0.101784	0.885695	(.593832495,1.321004808)	0.551778	0.973233	(.6146616241,1.540981846)	0.907878	0.280507
alistipes	1.02668	(.8175779093,1.289272021)	0.820709	0.895161	(.6910844836,1.159501367)	0.401502	0.829959	(.6399160205,1.076441008)	0.160089	0.150277
anaerofilum	1.04822	(.7626207928,1.440761891)	0.7717	1.04061	(.7508552643,1.442168008)	0.811069	1.60258	(1.131264965,2.270247206)	0.00795311	0.0213441
anaerostipes	0.891501	(.5152279944,1.542567036)	0.681407	1.28309	(.7604349294,2.164968135)	0.35035	1.18784	(.702869784,2.007426467)	0.520244	0.663632
anaerotruncus	1.10551	(.7459783881,1.638307724)	0.617238	0.916372	(.673537961,1.246755717)	0.578234	1.05963	(.7889352106,1.42321472)	0.70035	0.868399
bacteroides	0.859906	(.7092256845,1.042600313)	0.124652	1.23702	(1.008012,1.518067356)	0.0417141	0.857783	(.6916936292,1.0637534)	0.162384	0.00464594
barnesiella	1.14058	(.8181045308,1.590162792)	0.437856	1.07435	(.7785922628,1.482464265)	0.66243	1.0263	(.7345505272,1.43392246)	0.879091	0.841431
bifidobacterium	1.36188	(.8103213084,2.288850856)	0.243624	0.77738	(.4792176032,1.261054421)	0.307611	1.67506	(.9352193531,3.000175807)	0.0827873	0.0671457
bilophila	1.02933	(.7635978972,1.387525555)	0.849536	1.07369	(.7973587955,1.445776211)	0.639552	1.00599	(.7376649996,1.371923832)	0.969893	0.971542
blautia	1.01075	(.7693710283,1.327853738)	0.938791	1.14273	(.9194207928,1.420276761)	0.229103	1.1213	(.8605420617,1.46106217)	0.396564	0.406913
butyricimonas	1.0194	(.7638863388,1.360370799)	0.89618	0.962363	(.7310791361,1.26681576)	0.784429	1.27762	(.9520761001,1.714464487)	0.102535	0.324408
butyrivibrio	2.80059	(.5033112617,15.58337404)	0.239602	1.53464	(.4063231437,5.796169677)	0.527595	0.184048	(.0147116452,2.302519104)	0.189186	0.455361
christensenella	1.1425	(.815855332,1.599914912)	0.438112	0.993095	(.7295805113,1.351786608)	0.96487	0.942251	(.6523099219,1.361067089)	0.751228	0.891345
clostridium	0.926107	(.7632342216,1.123735686)	0.436648	0.919897	(.7566069947,1.118427645)	0.402362	0.798839	(.6585229561,.969052609)	0.0226704	0.0701219
collinsella	1.42135	(.8861076522,2.279910483)	0.144725	1.22188	(.7549548487,1.977581991)	0.414664	1.54718	(1.040620146,2.300312167)	0.0310268	0.0914231
coprobacillus	1.033	(.5010441699,2.129730147)	0.929916	0.928802	(.44036325,1.959002777)	0.846195	2.51614	(.9281274523,6.821234988)	0.0697726	0.0433508
coprobacter	0.791729	(.4499007453,1.393273846)	0.418025	1.03586	(.5665889471,1.893787263)	0.908889	0.650498	(.3714328524,1.139229762)	0.132571	0.383629
coprococcus	1.40242	(1.053501524,1.866890157)	0.0205014	1.29269	(.9179899786,1.820328921)	0.141562	0.912987	(.6499919285,1.282393886)	0.599487	0.119359
dehalobacterium	0.799125	(.6035350298,1.058101271)	0.117432	1.19737	(.8938902196,1.603892551)	0.227116	1.36029	(.9909205963,1.867354379)	0.0569702	0.0563766
desulfovibrio	1.02539	(.7097589707,1.481376186)	0.893748	1.06319	(.7027245266,1.608569865)	0.771775	1.0889	(.6969969995,1.701174351)	0.708278	0.971215
dialister	1.07331	(.5804588557,1.984634554)	0.821522	0.755073	(.4519352,1.261540747)	0.283367	0.956632	(.5141254882,1.780000998)	0.888704	0.639929
dorea	0.771693	(.5183019912,1.148963336)	0.201888	0.881848	(.6083026499,1.278403258)	0.506928	1.22285	(.7976086756,1.874815901)	0.356131	0.483772
eggerthella	0.58361	(.2754094121,1.236705642)	0.159876	1.05571	(.5644099237,1.974658656)	0.865262	1.3337	(.5347748239,3.326158164)	0.536855	0.46891
escherichiashigella	0.5444	(.2509234905,1.181121593)	0.123871	0.726231	(.299133799,1.763128685)	0.479654	1.66529	(.7683166078,3.609429285)	0.19629	0.0106008
eubacterium	0.749056	(.5993892756,.9360952689)	0.0110653	0.80018	(.6251806386,1.024163757)	0.0766696	1.35567	(1.061740956,1.730963802)	0.0146693	0.00980546
faecalibacterium	0.830658	(.671590452,1.027401214)	0.0871338	0.908495	(.7276168154,1.134338321)	0.396889	1.20445	(.9555494467,1.518182729)	0.115258	0.195653
flavonifractor	0.897007	(.7030505748,1.144471229)	0.381905	1.05851	(.8276572228,1.353751547)	0.650546	0.951354	(.7422992457,1.219285944)	0.693652	0.589082
fusicatenibacter	1.1487	(.8228687104,1.603548046)	0.415355	1.30061	(.8943224677,1.891460034)	0.168987	0.720879	(.5192460304,1.00080966)	0.0505678	0.1235
gemmiger	1.17113	(.8333602134,1.645792097)	0.36286	0.98341	(.6985108189,1.384509705)	0.923638	0.954827	(.6744261481,1.351806794)	0.794405	0.813671
holdemania	0.796245	(.5702954459,1.111716382)	0.180885	0.886247	(.6578618901,1.193918136)	0.427053	1.06333	(.7722075598,1.464203018)	0.706764	0.580449
hydrogenoanaerobacterium	1.22024	(.8627095992,1.7259451)	0.260514	1.27494	(.8847361463,1.837238722)	0.192572	0.856938	(.5834726909,1.258573484)	0.43113	0.549141
intestinimonas	0.87034	(.6707096661,1.129387159)	0.296179	0.915971	(.7231596977,1.160190031)	0.466714	1.22457	(.9551432645,1.569995342)	0.110051	0.371501
lachnospira	0.749248	(.4501241325,1.247150349)	0.266816	0.687808	(.4338032313,1.090541578)	0.11152	0.717653	(.4735315074,1.08762634)	0.11782	0.202114
lactobacillus	1.17819	(.5343742767,2.597689465)	0.684372	1.46092	(.6880112021,3.102100698)	0.32382	2.10562	(.7815531852,5.672839495)	0.140875	0.229163
methanobrevibacter	1.10941	(.3776096611,3.25944276)	0.850227	1.0742	(.3705872826,3.113740005)	0.895124	4.79213	(1.747425346,13.14193878)	0.00233201	0.0254191
odoribacter	0.816089	(.6613546211,1.007026546)	0.058134	1.11165	(.9093721719,1.358919756)	0.301654	1.01259	(.8240067783,1.24433255)	0.905285	0.128109
oscillibacter	0.979479	(.7828809374,1.225448022)	0.856064	1.04075	(.8323361994,1.301342325)	0.726109	1.16518	(.9262187573,1.465781463)	0.191739	0.582844
oscillospira	1.24797	(.951894106,1.636125022)	0.1089	1.0379	(.7790587984,1.38274487)	0.799368	1.01274	(.757977919,1.353130095)	0.931759	0.412917
oxalobacter	1.02247	(.6864956101,1.522879693)	0.912935	1.4151	(.97234441,2.059461314)	0.0697579	1.667	(1.045174308,2.658783584)	0.0319159	0.0048499
parabacteroides	1.15277	(.9115498909,1.457833781)	0.235284	1.06047	(.8441268238,1.3322712)	0.614	1.1535	(.9307393974,1.429571179)	0.192114	0.185279
paraprevotella	1.62645	(1.010894667,2.616827399)	0.0450035	1.40087	(.7930952529,2.474410773)	0.245504	0.819924	(.4670604742,1.439375197)	0.489257	0.168379
parasutterella	0.800219	(.4885509526,1.310713715)	0.376024	0.960387	(.6047507499,1.525160913)	0.864003	0.679475	(.431852944,1.069080767)	0.0947023	0.173091
phascolarctobacterium	1.11706	(.752847716,1.657469113)	0.58242	1.21374	(.8246871893,1.786326122)	0.325902	0.955984	(.6249400951,1.462387367)	0.835579	0.801128
prevotella	1.34527	(.6825385798,2.651480926)	0.3916	0.605639	(.3156113692,1.162182621)	0.131556	1.13284	(.5724404216,2.241863392)	0.720229	0.0546805
pseudoflavonifractor	1.08653	(.7274076669,1.622949042)	0.685211	1.0337	(.6839576859,1.562282413)	0.875016	1.09875	(.6898001266,1.750133037)	0.691754	0.891919
roseburia	0.919989	(.6603306561,1.281751927)	0.6221	1.13678	(.8171357196,1.581454375)	0.446621	0.969729	(.6657052664,1.412597394)	0.872755	0.730883
ruminococcus	0.913545	(.6409928871,1.301985978)	0.616938	1.37015	(.9763084806,1.92285819)	0.0685617	1.11495	(.7706338356,1.613094326)	0.563679	0.108067
slackia	1.77851	(.6827557703,4.63285094)	0.238509	0.930668	(.3876524375,2.234329834)	0.87225	2.33571	(.6717317733,8.121581083)	0.182146	0.00333835
sporobacter	1.10745	(.7679959712,1.596933345)	0.584733	0.917513	(.633720764,1.328393075)	0.648422	1.25277	(.8324592406,1.885309183)	0.27985	0.582826
streptococcus	0.904984	(.5208477679,1.572430435)	0.723194	0.921802	(.5433987762,1.563710492)	0.76267	0.778036	(.4232181898,1.430326281)	0.41915	0.812422
sutterella	0.837347	(.4932477956,1.421497458)	0.51091	1.06254	(.5955358865,1.895740991)	0.837299	1.67638	(.8686332968,3.235259458)	0.123529	0.406748
turicibacter	0.956389	(.4976829457,1.837876084)	0.893563	1.90748	(1.021842777,3.560688099)	0.0425792	1.05841	(.5669520366,1.975892227)	0.858534	0.0594302
veillonella	0.933623	(.4823456926,1.807110704)	0.838482	0.895848	(.4166427921,1.926214884)	0.778261	0.735731	(.3767549274,1.436743249)	0.368795	0.845998
victivallis	0.969026	(.576877096,1.627750082)	0.905357	1.0141	(.6322685115,1.626534587)	0.953668	1.1226	(.6112480024,2.061745236)	0.709243	0.985621
peptococcus	1.08833	(.5141900242,2.303565725)	0.824886	0.754447	(.3494501369,1.628818298)	0.473023	1.82892	(.8611659154,3.884219209)	0.116178	0.439512
rothia	1.14928	(.6856825212,1.92630846)	0.597504	0.837204	(.5017584015,1.396907241)	0.496335	1.52621	(.8681484125,2.683069847)	0.141897	0.200482
acidaminococcus	0.681391	(.2639039745,1.75933051)	0.427976	1.60816	(.6157875206,4.199794159)	0.332039	1.04225	(.4028590682,2.696426705)	0.932006	0.38095
gemella	0.627623	(.3390412888,1.161836051)	0.138193	0.75103	(.4090322061,1.378976936)	0.355755	0.544964	(.300799416,.9873204765)	0.0452794	0.0464842
haemophilus	0.474584	(.183758495,1.225684694)	0.123659	0.571311	(.2023372257,1.613132323)	0.290483	0.949883	(.3356570908,2.68809161)	0.922825	0.472698
BMI=body mass index
OR= Odds ratio
95%-CI= 95% confidence interval
Estimates from fractional regressions on PD cases adjusted for batch, total read couts, age, BMI, sex, duration of disease

## Sheet: Duration
Sheet 7: Summary statistics of genus analyses regarding disease duration
Genus	OR	95%-CI	p-value duration
acetanaerobacterium	0.999997	(.9603164224,1.041318092)	0.999901
actinomyces	0.972792	(.9397421503,1.007004535)	0.117779
adlercreutzia	1.04294	(1.000491896,1.087191088)	0.0473496
akkermansia	0.975877	(.9419646905,1.011011011)	0.176014
alistipes	1.00201	(.9787385277,1.025835708)	0.866966
anaerofilum	1.01997	(.9963673382,1.044129236)	0.0978661
anaerostipes	0.987656	(.9485564922,1.028367374)	0.546721
anaerotruncus	0.982843	(.9540825243,1.012471258)	0.253438
bacteroides	0.984103	(.9626275127,1.00605813)	0.154607
barnesiella	1.01101	(.9842142006,1.038532861)	0.424344
bifidobacterium	1.04013	(.9974754515,1.084606724)	0.0655269
bilophila	0.986085	(.9547760339,1.01842154)	0.394683
blautia	1.0168	(.9942995288,1.039816993)	0.144476
butyricimonas	1.00906	(.9833185065,1.035466478)	0.494065
butyrivibrio	0.861228	(.727474872,1.01957299)	0.0827643
christensenella	1.00614	(.9793211846,1.033700704)	0.656845
clostridium	0.999063	(.9836222104,1.014746577)	0.90612
collinsella	1.00697	(.9697769205,1.045596601)	0.717449
coprobacillus	0.963156	(.8977743864,1.033299861)	0.295262
coprobacter	1.00308	(.9538505054,1.054839994)	0.904804
coprococcus	0.987943	(.960531278,1.016136871)	0.398149
dehalobacterium	0.977373	(.9489659218,1.006629766)	0.128293
desulfovibrio	0.979029	(.9468783554,1.012270811)	0.213474
dialister	0.982581	(.9413660158,1.025600472)	0.421539
dorea	1.01513	(.9709588133,1.061301012)	0.508327
eggerthella	0.984646	(.9140399775,1.060707014)	0.683597
escherichiashigella	0.937116	(.872517084,1.006497856)	0.0747111
eubacterium	1.00591	(.985999269,1.026227266)	0.563373
faecalibacterium	0.996624	(.9726126016,1.021227931)	0.785784
flavonifractor	0.995672	(.9723222962,1.019582954)	0.720186
fusicatenibacter	0.980381	(.9352831069,1.027652855)	0.409557
gemmiger	1.03657	(1.008600466,1.065325193)	0.0100683
holdemania	1.02859	(1.002352962,1.055514857)	0.0324979
hydrogenoanaerobacterium	0.981707	(.9482057505,1.016391488)	0.297325
intestinimonas	1.02339	(1.001710175,1.045532489)	0.0343112
lachnospira	1.01744	(.9757875829,1.060860858)	0.417611
lactobacillus	1.19268	(1.130860026,1.257877597)	8.6611e-11
methanobrevibacter	0.844887	(.7458358438,.9570916653)	0.00806618
odoribacter	1.00138	(.9818133707,1.021328888)	0.891328
oscillibacter	1.0099	(.9892177016,1.031021214)	0.350679
oscillospira	0.995709	(.9739820797,1.0179213)	0.70247
oxalobacter	1.01642	(.9898743334,1.043684606)	0.227697
parabacteroides	0.993471	(.975886452,1.011372193)	0.472193
paraprevotella	0.995783	(.9374213408,1.057778134)	0.890922
parasutterella	0.950212	(.9112159059,.9908761846)	0.01691
phascolarctobacterium	0.971676	(.9414832173,1.002837275)	0.0744165
prevotella	1.01284	(.9592641679,1.069407889)	0.645438
pseudoflavonifractor	1.0077	(.9731444465,1.043491392)	0.66644
roseburia	0.98411	(.96108049,1.00769108)	0.184905
ruminococcus	0.981208	(.9404283317,1.023755233)	0.381058
slackia	1.0876	(1.020505385,1.159101654)	0.00974456
sporobacter	1.0096	(.9728767274,1.04770427)	0.613351
streptococcus	1.04866	(.9988052659,1.101007715)	0.0558938
sutterella	1.022	(.9795460294,1.066291206)	0.314774
turicibacter	0.957339	(.91083231,1.006219834)	0.0861762
veillonella	0.946354	(.8896134125,1.006713038)	0.0804857
victivallis	0.996914	(.953126269,1.042713085)	0.892712
peptococcus	1.07211	(1.010276628,1.137723292)	0.0216012
rothia	1.00328	(.9591096124,1.049475933)	0.886779
acidaminococcus	0.976238	(.9029128812,1.055518461)	0.546068
gemella	1.00687	(.9530956123,1.063669753)	0.806954
haemophilus	0.888239	(.807367548,.9772115606)	0.0149638
BMI=body mass index
OR= Odds ratio
95%-CI= 95% confidence interval
Estimates from fractional regressions on PD cases adjusted for batch, total read couts, age, BMI, and sex

## Sheet: Hoehn and Yahr
Sheet 8: Summary statistics of genus analyses regarding Hoehn and Yahr Staging
acetanaerobacterium	1.20148	(.8142204911,1.772919346)	0.355154
actinomyces	1.17172	(.8176491666,1.679111403)	0.38799
adlercreutzia	1.21367	(.8224768439,1.790913976)	0.329325
akkermansia	0.761919	(.4995131351,1.162173118)	0.206848
alistipes	1.0014	(.826112748,1.213878621)	0.988636
anaerofilum	1.22978	(.9626502105,1.571037072)	0.0978587
anaerostipes	0.683694	(.4527250326,1.032497999)	0.070621
anaerotruncus	1.10101	(.7968072599,1.521339018)	0.559741
bacteroides	1.14734	(.9586685226,1.373145662)	0.13375
barnesiella	1.01074	(.7889002506,1.294949333)	0.932691
bifidobacterium	0.918541	(.5456159662,1.546358062)	0.749177
bilophila	1.5651	(1.192632748,2.053884411)	0.00123636
blautia	0.968773	(.7559030267,1.241589863)	0.80212
butyricimonas	1.11941	(.8374080631,1.496375829)	0.446225
butyrivibrio	1.99485	(.8607700406,4.623087718)	0.107323
christensenella	1.27536	(.9177194695,1.772371601)	0.147453
clostridium	1.06183	(.9206991912,1.224596493)	0.409655
collinsella	1.29307	(.8286496422,2.017788093)	0.2576
coprobacillus	0.854547	(.4329791524,1.686570272)	0.650454
coprobacter	0.839569	(.5563882615,1.266878427)	0.404821
coprococcus	1.05805	(.7701016414,1.453660111)	0.727728
dehalobacterium	0.929059	(.7021528987,1.229291476)	0.60653
desulfovibrio	1.39756	(.9990802714,1.954977674)	0.0506314
dialister	0.522047	(.300457627,.9070593343)	0.0211084
dorea	0.858247	(.5841633265,1.260928064)	0.436108
eggerthella	0.636081	(.255720873,1.582188634)	0.330493
escherichiashigella	1.30745	(.4800712452,3.560778885)	0.59998
eubacterium	0.859942	(.6976594281,1.059973234)	0.157328
faecalibacterium	0.784256	(.6192426399,.9932418296)	0.0437766
flavonifractor	1.13788	(.9502532466,1.362555043)	0.160037
fusicatenibacter	0.661256	(.4595857989,.9514215048)	0.0258646
gemmiger	1.03068	(.7261691209,1.46287222)	0.865711
holdemania	1.14332	(.8636587827,1.513528302)	0.349372
hydrogenoanaerobacterium	0.932653	(.6792167275,1.280654877)	0.666503
intestinimonas	1.1087	(.841820194,1.46018795)	0.462687
lachnospira	0.700172	(.4335302891,1.130812588)	0.145029
lactobacillus	0.880693	(.4652494249,1.667107795)	0.696384
methanobrevibacter	1.49613	(.6521622236,3.432263472)	0.34162
odoribacter	0.947944	(.7951103304,1.130155759)	0.551202
oscillibacter	1.17866	(.9719247494,1.429371014)	0.0948091
oscillospira	0.955322	(.7449030955,1.225180318)	0.718796
oxalobacter	0.883408	(.5832202687,1.338104099)	0.558437
parabacteroides	1.21338	(1.062839171,1.385239097)	0.00421379
paraprevotella	0.405718	(.2420611987,.6800242371)	0.00061845
parasutterella	0.970557	(.6520674223,1.4446063)	0.882916
phascolarctobacterium	1.10985	(.7365546295,1.672333356)	0.618317
prevotella	0.739737	(.4499710759,1.216101581)	0.234608
pseudoflavonifractor	0.670577	(.4533477755,.9918959678)	0.0454245
roseburia	0.833795	(.6149571855,1.130509007)	0.241911
ruminococcus	0.777872	(.550203829,1.099747271)	0.155086
slackia	0.91335	(.4589261514,1.817739834)	0.796317
sporobacter	0.885763	(.6491594492,1.208602757)	0.444242
streptococcus	1.48531	(.8402427087,2.625597029)	0.17348
sutterella	0.969724	(.6002754559,1.56655358)	0.90002
turicibacter	1.0649	(.5854826688,1.936870042)	0.836779
veillonella	0.888775	(.5158753375,1.531225044)	0.670957
victivallis	0.782209	(.5225330957,1.170933511)	0.232739
peptococcus	1.06875	(.5606678186,2.037256257)	0.839914
rothia	1.21226	(.7127091866,2.061949175)	0.477546
acidaminococcus	3.34454	(1.479941444,7.558366168)	0.00370434
gemella	0.99104	(.5379118469,1.82587769)	0.976971
haemophilus	0.926875	(.4266633149,2.013527184)	0.84787
BMI=body mass index
OR= Odds ratio
95%-CI= 95% confidence interval
Estimates from fractional regressions on PD cases adjusted for batch, total read couts, age, BMI, sex, and disease duration

## Sheet: UPDRS III
Sheet 9: Summary statistics of genus analyses regarding UPDRS III scores
Genus	OR	95%-CI	p-value UPDRS III score
acetanaerobacterium	1.02306	(1.006803393,1.039588213)	0.00528063
actinomyces	0.992689	(.9784596142,1.007125372)	0.319193
adlercreutzia	0.995413	(.9742505488,1.017034868)	0.674966
akkermansia	1.00865	(.9932362599,1.024299278)	0.27304
alistipes	0.998784	(.9903828377,1.007256849)	0.777739
anaerofilum	1.00284	(.9903920608,1.015453367)	0.655921
anaerostipes	0.978069	(.9631296618,.9932393315)	0.00474612
anaerotruncus	1.00961	(.9946635144,1.024786265)	0.208776
bacteroides	1.00127	(.9944798584,1.008104666)	0.714845
barnesiella	1.00273	(.9902708782,1.015347346)	0.669046
bifidobacterium	0.996597	(.9809447508,1.012498068)	0.672941
bilophila	1.00287	(.9905012297,1.015397183)	0.650652
blautia	0.997437	(.990307492,1.004617835)	0.483197
butyricimonas	1.00117	(.9907019068,1.011750306)	0.827294
butyrivibrio	0.996205	(.9548094004,1.039396298)	0.860636
christensenella	1.01044	(.9972686736,1.023787972)	0.120794
clostridium	0.998556	(.9916582658,1.005502474)	0.682933
collinsella	1.00497	(.9910965508,1.019032993)	0.484678
coprobacillus	0.994588	(.9659499993,1.024074466)	0.715807
coprobacter	0.992979	(.973900482,1.012431721)	0.4766
coprococcus	0.99564	(.982414608,1.009043328)	0.521882
dehalobacterium	0.993123	(.9824307438,1.003931537)	0.211484
desulfovibrio	1.00876	(.9937445226,1.024011682)	0.254239
dialister	0.98313	(.9580308012,1.008887035)	0.197252
dorea	0.990265	(.9800328114,1.000603319)	0.0648709
eggerthella	1.01893	(.9959728431,1.042413166)	0.106771
escherichiashigella	1.00221	(.9707410518,1.034690315)	0.892312
eubacterium	0.993884	(.985365385,1.002475446)	0.162415
faecalibacterium	0.993865	(.9849554661,1.002854703)	0.180409
flavonifractor	1.01353	(1.006981999,1.020126201)	4.84399e-05
fusicatenibacter	0.98535	(.973727875,.9971102843)	0.0147682
gemmiger	1.00054	(.9857272281,1.015577055)	0.943362
holdemania	1.01392	(1.003665836,1.024284976)	0.00769189
hydrogenoanaerobacterium	0.995218	(.9803390947,1.010323544)	0.532868
intestinimonas	1.00612	(.9939820786,1.018396312)	0.324692
lachnospira	0.993292	(.9780608695,1.008760372)	0.393284
lactobacillus	0.982939	(.962055385,1.004275197)	0.116275
methanobrevibacter	1.01066	(.9752006273,1.047417272)	0.560533
odoribacter	1.00851	(1.001823542,1.015247453)	0.0125424
oscillibacter	1.00528	(.997187514,1.01343983)	0.201579
oscillospira	0.994266	(.9839165319,1.004724581)	0.281438
oxalobacter	0.996561	(.9827818865,1.010534043)	0.627762
parabacteroides	1.00127	(.9938173063,1.008786304)	0.738535
paraprevotella	0.968419	(.9526488445,.9844508066)	0.000127777
parasutterella	1.00057	(.9808356217,1.020691238)	0.955669
phascolarctobacterium	1.00653	(.9902026033,1.023128482)	0.435335
prevotella	0.987904	(.9612632358,1.01528232)	0.382903
pseudoflavonifractor	0.991711	(.9782637274,1.005343868)	0.232144
roseburia	0.985411	(.9697911422,1.001281829)	0.0714157
ruminococcus	0.99621	(.9820021347,1.010624338)	0.604439
slackia	1.00395	(.9771660715,1.031473624)	0.774951
sporobacter	0.982366	(.9706070758,.9942683068)	0.00378569
streptococcus	1.00969	(.9859759126,1.033981381)	0.426369
sutterella	1.00718	(.9878367562,1.026896445)	0.469732
turicibacter	0.987751	(.9647971111,1.011251693)	0.304277
veillonella	0.990302	(.9645716335,1.016718952)	0.468126
victivallis	0.995456	(.9722697211,1.019194193)	0.704833
peptococcus	1.03596	(1.015295223,1.057046616)	0.000589348
rothia	1.00528	(.9864603421,1.024450546)	0.585164
acidaminococcus	1.03888	(1.005119578,1.073777752)	0.0236416
gemella	1.01728	(.9955005176,1.039536989)	0.120766
haemophilus	0.995351	(.9550581482,1.03734411)	0.825086
UPDRS=Unified Parkinson Disease Rating scale
BMI=body mass index
OR= Odds ratio
95%-CI= 95% confidence interval
Estimates from fractional regressions on PD cases adjusted for batch, total read couts, age, BMI, sex, and disease duration

## Sheet: NMS
Sheet 10: Summary statistics of genus analyses regarding NMS
Genus	OR	95%-CI	p-value NMS
acetanaerobacterium	0.96308	(.932491559,.994671333)	0.0223473
actinomyces	1.02094	(.9858991865,1.057226145)	0.244828
adlercreutzia	1.03838	(.9936832293,1.085092505)	0.0934057
akkermansia	0.974309	(.9449821149,1.004546796)	0.0951087
alistipes	1.00796	(.9923620974,1.023794025)	0.319189
anaerofilum	1.0205	(.996688813,1.044870558)	0.0920711
anaerostipes	0.985235	(.946325046,1.025745531)	0.469359
anaerotruncus	0.993991	(.9703718005,1.018185572)	0.623297
bacteroides	0.998069	(.9835659862,1.012786087)	0.795796
barnesiella	1.00769	(.9856648076,1.030217168)	0.496708
bifidobacterium	1.04691	(1.005906592,1.089586785)	0.0245215
bilophila	1.00257	(.9830116525,1.022512325)	0.798622
blautia	1.00384	(.9822972224,1.02586425)	0.728899
butyricimonas	1.02029	(1.001302129,1.039631136)	0.036104
butyrivibrio	0.90747	(.8203252556,1.003872612)	0.0594394
christensenella	0.992952	(.9656015359,1.021076826)	0.619659
clostridium	1.00106	(.9885513962,1.013728138)	0.868766
collinsella	1.03403	(.9972563894,1.072159239)	0.0701008
coprobacillus	1.00824	(.949634107,1.07045282)	0.788352
coprobacter	1.0209	(.9790732034,1.064509536)	0.332515
coprococcus	0.979426	(.9561790325,1.00323813)	0.0898508
dehalobacterium	1.00106	(.9779236984,1.024738386)	0.929403
desulfovibrio	0.998436	(.9665608442,1.031361373)	0.924648
dialister	0.983804	(.9453734283,1.023797689)	0.421897
dorea	1.00433	(.9741642867,1.035432912)	0.78119
eggerthella	0.97146	(.9128611542,1.033820015)	0.36168
escherichiashigella	1.05956	(.9721054887,1.154885189)	0.188074
eubacterium	0.999895	(.9829630444,1.017118568)	0.990383
faecalibacterium	1.00226	(.9854499541,1.019358642)	0.793573
flavonifractor	1.00656	(.9916865522,1.021656499)	0.389318
fusicatenibacter	0.995335	(.9727057764,1.018490863)	0.690268
gemmiger	1.00294	(.9744227776,1.032288527)	0.841971
holdemania	1.014	(.9908935568,1.037654489)	0.237097
hydrogenoanaerobacterium	0.993693	(.9667467709,1.021390284)	0.65194
intestinimonas	1.00649	(.9870560093,1.02629805)	0.515685
lachnospira	0.955895	(.9251063685,.9877077908)	0.00692537
lactobacillus	1.06587	(1.002440976,1.13331198)	0.0415652
methanobrevibacter	1.04629	(.970422418,1.128081582)	0.238724
odoribacter	0.990655	(.9747728218,1.006796122)	0.254876
oscillibacter	1.00388	(.9873472056,1.020692224)	0.647545
oscillospira	0.988267	(.9666618423,1.010354555)	0.295311
oxalobacter	1.01129	(.9775948848,1.046149088)	0.516087
parabacteroides	1.00585	(.9876651609,1.024373664)	0.530814
paraprevotella	0.993182	(.9469007816,1.041724971)	0.778712
parasutterella	0.966563	(.9308889536,1.003604841)	0.0763236
phascolarctobacterium	0.996241	(.9683662222,1.024918098)	0.794783
prevotella	0.987456	(.9348501295,1.043022459)	0.651324
pseudoflavonifractor	1.01836	(.9841629257,1.053752105)	0.296468
roseburia	1.00673	(.9859102144,1.027987972)	0.52932
ruminococcus	0.985136	(.9561685541,1.014981675)	0.325401
slackia	1.01081	(.9393125494,1.087745302)	0.773944
sporobacter	1.0013	(.9706648697,1.032910553)	0.934491
streptococcus	1.03688	(.9853576677,1.091088798)	0.163716
sutterella	1.01264	(.9755828505,1.051102435)	0.509051
turicibacter	0.988511	(.934387604,1.045769365)	0.687521
veillonella	1.01492	(.9758402696,1.055559602)	0.459814
victivallis	0.98027	(.9419725457,1.020123871)	0.327053
peptococcus	0.987676	(.92168367,1.058393717)	0.725244
rothia	1.02767	(.9879654846,1.068977816)	0.174543
acidaminococcus	1.03075	(.9574513349,1.109658217)	0.420997
gemella	1.03858	(.9828126477,1.097520323)	0.178839
haemophilus	1.01222	(.9544213977,1.073520631)	0.685545
NMS=non-motor symptoms
BMI=body mass index
OR= Odds ratio
95%-CI= 95% confidence interval
Estimates from fractional regressions on PD cases adjusted for batch, total read couts, age, BMI, sex, and disease duration

[truncated: 1 more sheets: Sniff-score]
