# Supplementary material for: Parkinson’s disease-associated alterations of the gut microbiome predict disease-relevant changes in metabolic functions
Source: BMC Biol. 2020 Jun 9;18:62. doi: 10.1186/s12915-020-00775-7 (PMC7285525; doi:10.1186/s12915-020-00775-7)
Supplement: Supplementary file 4 — Additional file 4. Summary statistics for the variance contributions of genera to net production capacities. [file 12915_2020_775_MOESM4_ESM.xlsx]

## Sheet: Sheet1
Additional File 4
Sheet 1: Summary statistics regarding explained variance of net metabolite production potentials (NMPCs) by genus abundance data
	b_ex_12dgr180fe	r2_ex_12dgr180fe	p_val_ex_12dgr180fe	b_ex_13ppdfe	r2_ex_13ppdfe	p_val_ex_13ppdfe	b_ex_26dap_mfe	r2_ex_26dap_mfe	p_val_ex_26dap_mfe	b_ex_2dmmq8fe	r2_ex_2dmmq8fe	p_val_ex_2dmmq8fe	b_ex_2obutfe	r2_ex_2obutfe	p_val_ex_2obutfe	b_ex_3mopfe	r2_ex_3mopfe	p_val_ex_3mopfe	b_ex_4abutfe	r2_ex_4abutfe	p_val_ex_4abutfe	b_ex_4hbzfe	r2_ex_4hbzfe	p_val_ex_4hbzfe	b_ex_lcystinfe	r2_ex_lcystinfe	p_val_ex_lcystinfe	b_ex_acfe	r2_ex_acfe	p_val_ex_acfe	b_ex_acacfe	r2_ex_acacfe	p_val_ex_acacfe	b_ex_acaldfe	r2_ex_acaldfe	p_val_ex_acaldfe	b_ex_acgamfe	r2_ex_acgamfe	p_val_ex_acgamfe	b_ex_acmanafe	r2_ex_acmanafe	p_val_ex_acmanafe	b_ex_adefe	r2_ex_adefe	p_val_ex_adefe	b_ex_adnfe	r2_ex_adnfe	p_val_ex_adnfe	b_ex_akgfe
acetanaerobacterium	0.0581551	0.0582489	1.13401e-05	34.6733	-0.00248445	0.623376	-548.232	-0.0028546	0.719741	-0.00952751	0.00220864	0.196258	-3245.77	0.00596329	0.0932128	1761.27	0.0059727	0.0930457	1802.93	0.00489772	0.114444	1391.45	0.00594641	0.0935137	52.1629	-0.00259085	0.647683	94.2757	-0.00324134	0.915213	83.532	-0.00141883	0.452252	6624.31	0.0349858	0.000579472	-7650.04	0.0570184	1.39669e-05	-30.1462	-0.00324497	0.919416	-99.0498	-0.00322473	0.898175	-298.091	-0.00216978	0.561714	-855.83
actinomyces	0.111668	-0.00194219	0.524056	-671.028	-0.0015262	0.465618	9717.84	-0.00249367	0.625399	0.0347896	-0.00284765	0.717552	6271.15	-0.00307543	0.803837	-9931.24	-0.00154578	0.468123	8972.13	-0.00208577	0.547247	-14680.9	0.00277125	0.174746	2078.98	0.00315818	0.161522	2385.57	-0.00313781	0.836177	2878.52	0.00973283	0.0461831	11738.5	-0.00257082	0.642941	-17327.5	-0.00145624	0.45684	6225.94	0.00519528	0.108029	12071.4	0.00144243	0.230744	7239.31	0.000574372	0.279057	-2378.97
adlercreutzia	0.0934752	0.00255933	0.182512	80.0797	-0.0031231	0.827962	11351.6	0.00339896	0.153868	0.0402643	0.000320627	0.295504	8157.09	-0.00113492	0.419633	579.788	-0.00324187	0.915811	20726.9	0.0364086	0.000455369	-495.879	-0.00323566	0.909016	1031.78	0.0066048	0.0825195	1868.03	-0.00274018	0.685969	1215.15	0.0111761	0.0355405	28862.1	0.023399	0.00417417	-643.559	-0.00326302	0.945015	-132.55	-0.00325474	0.932064	1792.75	-0.00262956	0.65709	3585.71	0.00261418	0.180465	-911.127
akkermansia	0.000289946	-0.00211407	0.552041	3.46599	0.00276457	0.174985	427.36	0.192954	3.92062e-16	-0.000233635	-0.000766043	0.382217	220.103	0.0290834	0.00157905	-24.9652	-0.00186328	0.512045	590.728	0.665121	0	-14.9641	-0.00246625	0.619423	-1.36074	-0.00292226	0.742208	30.1503	-0.000370068	0.347091	2.52589	-0.00198372	0.530579	561.851	0.206331	2.96779e-17	-145.154	0.0132516	0.0245008	-17.9058	0.00578084	0.096521	-62.8903	0.0132842	0.024359	-19.775	0.00043741	0.287786	-30.0426
alistipes	0.00199734	0.0464233	8.37631e-05	0.925967	-0.00289078	0.731482	139.266	0.0154624	0.0165655	0.00107417	0.0444883	0.000116154	132.087	0.00720294	0.0737298	32.145	-0.00116831	0.423282	325.308	0.179015	5.53265e-15	42.0395	0.00248799	0.185216	8.41324	0.00897494	0.0530626	52.1039	0.00453334	0.122876	9.50632	0.0132172	0.0246512	461.44	0.123873	1.32865e-10	21.5741	-0.00295028	0.752203	8.92343	-0.00125519	0.433	59.2697	0.0099512	0.0443797	94.5711	0.0731561	9.005e-07	0.495723
anaerofilum	0.38696	0.0148037	0.0186061	-166.182	-0.00315759	0.847959	24573.8	0.00237721	0.189506	-0.0749705	-0.00102334	0.407775	-16529.5	-0.00168765	0.486943	-1965.31	-0.00320223	0.878918	43337.6	0.0280804	0.0018734	-11132.1	0.000640668	0.274952	1931.82	0.00298346	0.167347	-8789.57	-0.00112386	0.418436	3328.87	0.0163277	0.0142286	51489.1	0.0120666	0.0302794	-54899.1	0.0173337	0.0119306	-142.89	-0.00327366	0.968835	2533.75	-0.00304434	0.78969	-5781.61	-0.000509673	0.358947	-761.55
anaerostipes	0.0108167	0.00594414	0.0935543	79.6737	0.014892	0.0183182	398.793	-0.00230638	0.58688	0.00732198	0.0107636	0.0382914	-179.103	-0.00315676	0.847446	833.615	0.00570111	0.0980063	452.493	-0.00104712	0.41026	603.218	0.00423342	0.130332	132.96	0.0160848	0.0148481	308.331	-0.00154783	0.468387	-44.4066	-0.00100124	0.405484	2545.49	0.0212027	0.00609356	49.1505	-0.0032679	0.954376	149.107	0.00029601	0.297164	-104.308	-0.00301943	0.779072	132.765	-0.00232557	0.590596	-171.587
anaerotruncus	0.0046852	-0.0031046	0.818193	23.0997	-0.00312502	0.829012	6119.47	0.0197551	0.00782809	-0.00271848	-0.00308395	0.807906	4028.29	0.00292688	0.169284	-2943.88	0.00798823	0.0636773	9944.39	0.105157	3.59907e-09	-2377.07	0.00845753	0.0583733	-4.32964	-0.00327662	0.980024	297.047	-0.00311706	0.824711	644.856	0.0450393	0.000105828	5748.89	0.00928426	0.0501331	-752.136	-0.00302461	0.781233	681.345	0.00423075	0.130401	846.484	-0.00156094	0.470077	628.303	-0.00113113	0.419222	-595.249
bacteroides	2.96181e-05	-0.00315052	0.843643	-2.19942	0.0223867	0.00496818	83.2732	0.0753007	6.24419e-07	0.000109161	0.00250639	0.184514	201.27	0.282125	5.74894e-24	-25.1033	0.0118147	0.03168	-30.0718	0.0149894	0.0180058	-16.3576	0.00695991	0.0771737	-3.01418	0.015166	0.0174538	-10.0511	0.000130461	0.308647	1.27454	0.0001987	0.303846	-90.8305	0.0544974	2.13975e-05	250.593	0.516331	0	4.40424	0.00250194	0.184684	49.17	0.1035	4.80699e-09	51.7108	0.264718	2.28929e-22	8.15434
barnesiella	0.000964513	0.000192443	0.304282	1.11419	-0.00311048	0.821237	578.514	0.0935747	2.69816e-08	0.000570499	0.000756564	0.267954	133.485	-7.27364e-05	0.32354	-35.455	-0.00250979	0.628974	547.783	0.151525	9.08764e-13	2.40242	-0.00327305	0.966998	0.486193	-0.00326643	0.951368	78.2672	0.00200049	0.204986	5.80699	-0.00143521	0.454253	238.39	0.00688502	0.0782695	-10.55	-0.00325517	0.932667	-14.7193	-0.00162977	0.479119	109.651	0.0102824	0.0417836	79.3949	0.0128553	0.0262941	-8.17478
bifidobacterium	0.00328001	0.0208394	0.00648838	0.812096	-0.003225	0.898425	264.221	0.00885962	0.0542004	0.000721492	0.0005989	0.277529	90.7812	-0.00238781	0.602992	-34.0768	-0.00285194	0.718902	402.685	0.0469826	7.62112e-05	-97.5252	0.00230555	0.192343	11.2842	0.000687772	0.27208	51.8358	-0.00188745	0.515671	14.6291	0.00375053	0.143416	697.974	0.049068	5.35781e-05	-317.465	0.00951679	0.0480431	33.5354	0.00186371	0.21097	52.0601	-0.00144207	0.455093	37.9577	-0.00106307	0.41194	31.8324
bilophila	-0.00465077	-0.000345475	0.345058	-20.044	-0.00130022	0.43817	1221.89	0.0124246	0.0283983	-2.67492e-05	-0.00327837	0.992107	2135.87	0.026553	0.00243148	-1126.36	0.0249253	0.0032124	269.666	-0.00191518	0.519889	-1273.11	0.0542872	2.21723e-05	-73.1241	0.00679714	0.0795765	137.396	-0.00268741	0.671796	203.591	0.0790766	3.27338e-07	-1631.95	0.0140325	0.0213267	2648.33	0.0505869	4.14488e-05	244.545	0.013263	0.0244511	797.684	0.0228053	0.00462284	604.595	0.0307249	0.00119422	432.113
blautia	0.00269136	0.00333567	0.155839	5.83647	-0.00214913	0.55809	53.3629	-0.00307701	0.804584	0.000593455	-0.00221006	0.568911	308.582	0.000914267	0.258784	204.285	0.00296842	0.167859	431.293	0.0202068	0.00723873	77.5284	-0.0018412	0.508768	75.9065	0.06983	1.58738e-06	126.357	8.8698e-05	0.311634	41.7122	0.0199995	0.00750334	1219.74	0.0618388	6.17154e-06	159.161	-0.00196863	0.528191	73.306	0.00673033	0.0805857	18.6793	-0.00318238	0.864242	54.3525	-0.0014282	0.453395	-127.883
butyricimonas	0.00345587	0.000969204	0.25568	-13.0309	-0.00108549	0.414318	122.433	-0.00286517	0.723113	0.0031601	0.00852363	0.0576647	57.4158	-0.00322215	0.895776	-340.288	0.003473	0.151597	626.61	0.0160305	0.0149904	-229.008	0.00160669	0.222782	2.57236	-0.00324599	0.92064	68.7959	-0.00288988	0.731182	7.9851	-0.00294641	0.750795	772.421	0.00689286	0.0781539	-1235.57	0.0274729	0.00207798	62.9153	-0.000406977	0.350173	306.57	0.00682631	0.0791401	60.4656	-0.00238666	0.602758	-96.7457
butyrivibrio	0.00219937	0.00472896	0.118267	-5.76487	-0.00128089	0.435939	-19.7435	-0.00322864	0.90191	-0.000578411	-0.0014384	0.454643	-259.387	0.00209212	0.201089	20.6317	-0.00316317	0.851467	102.335	-0.000881678	0.39341	52.3724	-0.0020895	0.547874	-9.0837	-0.00138067	0.447647	2.42218	-0.00327645	0.979183	-12.1681	0.00031248	0.296052	606.735	0.0259309	0.00270437	-356.124	0.00861132	0.0567386	-14.1968	-0.00259815	0.649431	-131.114	0.00532385	0.10538	-117.182	0.0123143	0.0289646	-48.7393
christensenella	0.0217882	-0.00310728	0.819573	103.021	-0.00313953	0.837167	-3815.61	-0.00287098	0.724986	0.0742014	0.00332696	0.156113	-12472.6	-0.000570174	0.364258	-3802	-0.00242309	0.610265	23292.8	0.0238069	0.00389172	-7725.45	0.00236509	0.189982	1402.83	0.00659457	0.0826793	3326.44	-0.00235591	0.596573	2120.23	0.0205022	0.006878	40088	0.0245333	0.00343565	-44060.4	0.036418	0.000454645	2464.6	0.0011948	0.243405	470.888	-0.00325449	0.931701	-3733.73	0.000174122	0.305564	-3558.61
clostridium	0.00277555	0.0121803	0.0296681	-8.18328	0.00160113	0.223046	14.3506	-0.00324664	0.921431	0.00145524	0.0108421	0.0377516	101.84	-0.00227511	0.580924	141.059	0.00326682	0.158016	135.588	0.0018221	0.212831	154.931	0.00933669	0.0496536	-3.6623	-0.0029047	0.736162	65.9733	-0.00126138	0.433706	16.6286	0.00485098	0.115489	215.655	0.00119454	0.243419	286.18	0.00602887	0.092054	-32.0961	0.000937859	0.257445	43.5397	-0.00212876	0.554561	104.89	0.0118657	0.0313908	-0.627959
collinsella	0.00363103	0.00296319	0.168038	-2.49154	-0.00317197	0.857168	374.119	0.00186066	0.211105	-0.00114348	-0.00122177	0.429222	20.7355	-0.00326887	0.956472	-408.244	0.009656	0.0468357	851.633	0.0441972	0.000122011	-379.321	0.0145619	0.0194182	14.0006	-0.0019892	0.531451	69.6182	-0.00274871	0.688336	16.2246	-0.00145275	0.456409	1042.54	0.021385	0.00590475	-679.006	0.009083	0.0520192	142.896	0.0164393	0.0139527	13.323	-0.00325329	0.930031	53.7269	-0.00234125	0.593669	-162.416
coprobacillus	0.00647864	-0.00304254	0.788907	-42.75	-0.00290531	0.736369	4971.75	0.00750733	0.0696461	-0.0106278	-0.00116713	0.423152	5225.9	0.00413046	0.133006	-1467.53	-0.0012924	0.437265	8316.55	0.0505244	4.18891e-05	-1554.44	0.000281695	0.298135	-201.243	-0.000112626	0.326574	468.396	-0.00299359	0.768623	-67.8331	-0.0028994	0.734368	6974.8	0.00984008	0.045288	1042.19	-0.00293261	0.745845	-658.166	0.00169238	0.218759	-968.14	-0.00168462	0.48653	17.6876	-0.00327748	0.984727	-702.099
coprobacter	0.00606844	0.000356383	0.293113	5.70469	-0.00316204	0.850747	180.272	-0.00302989	0.783462	0.00844854	0.0201329	0.00733204	1664.55	0.00990956	0.0447178	-190.006	-0.0026945	0.673655	579.178	0.00129951	0.237952	-4.12343	-0.00327825	0.990784	43.5642	-0.000675622	0.373776	397.696	0.000327217	0.295061	57.5452	0.00151045	0.227406	1368.72	0.00558487	0.100217	1812.56	0.0150875	0.017697	33.2896	-0.00305557	0.794676	756.947	0.0138179	0.0221542	882.526	0.0494585	5.01567e-05	184.198
coprococcus	0.00270885	0.00164447	0.220997	-4.1773	-0.00285355	0.719409	16.6003	-0.00326435	0.947401	0.000358949	-0.00299145	0.767778	-732.626	0.0140864	0.0211238	364.088	0.011301	0.0347486	101.731	-0.00231864	0.589248	282.952	0.0107895	0.0381122	45.9869	0.016437	0.0139584	125.206	-0.000849423	0.390242	-34.2035	0.00822125	0.0609827	1332.46	0.0538167	2.40087e-05	-558.498	0.00857333	0.0571379	-91.5431	0.00818952	0.0613424	-19.4863	-0.00320168	0.878488	-37.5085	-0.00263119	0.657494	-84.876
dehalobacterium	0.474249	0.018731	0.00935154	-422.462	-0.00264447	0.660802	20734.6	-1.5628e-05	0.319261	0.02042	-0.0031431	0.839241	-40790.9	0.00457299	0.121926	35830.8	0.0173169	0.0119658	85432.6	0.095476	1.94098e-08	29594.5	0.0191684	0.00866696	3489.76	0.0132812	0.0243719	2220.38	-0.00316726	0.854086	191.302	-0.00322622	0.899576	164193	0.123174	1.50446e-10	-84529	0.0363203	0.000462228	-3018.73	-0.00145975	0.457274	-10012.9	-0.000312893	0.342388	2159.91	-0.00296552	0.757837	-11237.3
desulfovibrio	0.00157912	-0.00206248	0.543358	2.56307	-0.00316234	0.850937	515.951	0.00679135	0.0796634	-0.000894266	-0.00198264	0.530407	-90.2629	-0.00308707	0.809424	-236.343	0.0011874	0.243796	535.108	0.016031	0.0149893	-344.971	0.0119227	0.0310711	-0.853188	-0.00327376	0.969134	68.0012	-0.00275777	0.690874	20.7083	-0.000214258	0.334475	972.922	0.01885	0.00915989	-947.594	0.021524	0.00576483	106.383	0.00798014	0.0637731	219.63	0.00383317	0.141077	-89.702	-0.000586609	0.365719	-35.7995
dialister	0.000863439	-0.00221381	0.569591	-7.09865	-0.000665001	0.372802	-27.3947	-0.00319555	0.873785	0.00380395	0.0653986	3.3728e-06	-222.437	0.000129215	0.308735	-26.5297	-0.00311389	0.823025	-110.85	-0.000851986	0.390492	-15.844	-0.00318478	0.865931	12.8561	1.6837e-06	0.317979	152.027	0.00434615	0.127472	-16.4357	0.00237451	0.189612	303.641	0.00303346	0.165656	-371.336	0.00787564	0.0650243	-48.7667	0.00365	0.146321	36.3437	-0.00270838	0.677334	-48.291	-0.00099377	0.404714	-95.3601
dorea	0.00796251	0.00838393	0.0591733	-6.30198	-0.0030134	0.776585	-541.659	0.000907139	0.25919	0.000241571	-0.00324302	0.917131	-1198.28	0.00945784	0.0485641	206.665	-0.00199077	0.5317	764.516	0.0115868	0.0330048	51.0617	-0.00315308	0.845191	309.841	0.242102	2.42557e-20	185.568	-0.00181565	0.505023	27.2439	-0.0012783	0.435642	2224.42	0.0403477	0.000233854	-1532.29	0.0211809	0.00611657	-7.48007	-0.0032577	0.936379	-292.372	0.00147451	0.229163	-139.387	-0.000827126	0.388072	-308.493
eggerthella	-0.00528698	-0.0032603	0.940455	-42.7424	-0.00323506	0.908383	13420.1	0.00590826	0.0941976	0.0696357	0.0073187	0.0721474	23192	0.0137797	0.0223048	-9871.22	0.00722715	0.0733959	18201.7	0.0268488	0.00231164	-11274	0.0186153	0.00954163	-953.306	0.00502668	0.111614	627.535	-0.00321887	0.892812	3650.78	0.125155	1.05771e-10	8537.9	-0.00098069	0.403371	13516.5	0.00352633	0.149986	4039.91	0.0186161	0.00954026	6558.88	0.00527406	0.106397	5640.52	0.0110752	0.0361938	848.318
escherichiashigella	0.000394529	-0.000578266	0.364976	6.59302	0.0241061	0.00369692	31.8181	-0.00191644	0.520082	0.000202201	-0.000921749	0.397398	208.091	0.0329469	0.000818808	-53.2344	0.004781	0.117074	14.0905	-0.00280244	0.703771	-28.7762	0.00048384	0.284789	1.73138	-0.00255604	0.639493	14.6266	-0.00242143	0.609919	2.55961	-0.00161336	0.476938	-46.5746	-0.00147487	0.459152	133.994	0.0143622	0.0201167	19.4403	0.0100949	0.0432335	59.2933	0.0151589	0.0174756	49.0696	0.0253764	0.00297355	9.48483
eubacterium	0.00029881	-0.00229854	0.585375	3.99625	0.00308739	0.163853	-117.105	0.00839704	0.0590299	0.00119712	0.0489952	5.42414e-05	-248.938	0.0295248	0.00146472	190.672	0.0621448	5.85944e-06	15.0438	-0.00293519	0.746762	131.217	0.0462232	8.66438e-05	40.84	0.251134	3.82968e-21	63.3573	0.00689893	0.0780647	-10.4863	0.0144071	0.0199573	637.613	0.210633	1.28289e-17	-296.618	0.051419	3.60107e-05	-26.3259	0.0122393	0.0293563	-47.2438	0.00412774	0.133077	-48.2226	0.014232	0.0205856	-39.616
faecalibacterium	0.00029042	-0.001797	0.502319	-3.41878	0.00417745	0.131778	-149.845	0.0273143	0.002135	0.000383793	0.00531949	0.105469	-267.434	0.0573074	1.32999e-05	545.056	0.852276	0	-61.0398	0.00577117	0.0966997	431.065	0.851648	0	5.89983	0.005218	0.107556	-15.7908	-0.00226696	0.579392	-7.18279	0.0100004	0.0439833	512.521	0.217902	3.07922e-18	-142.617	0.0169571	0.0127429	-27.8792	0.0245718	0.00341306	-40.1278	0.00527225	0.106434	5.48196	-0.00291655	0.740222	-21.5184
flavonifractor	0.00826506	0.00510375	0.109959	-19.833	-0.00152593	0.465584	1482.7	0.0176439	0.0113014	-0.000932504	-0.00292413	0.74286	2735.49	0.0409991	0.000209467	-639.647	0.00495168	0.11325	726.723	0.0056817	0.0983717	-911.341	0.0234132	0.00416401	-38.9726	-0.000688909	0.375	154.119	-0.00260549	0.651203	503.803	0.453051	0	-594.957	-0.00119674	0.426426	3112.2	0.0640323	4.25357e-06	261.598	0.0138497	0.0220296	851.78	0.0236337	0.00400923	739.302	0.0427284	0.000156381	17.5149
fusicatenibacter	0.00158907	-0.00326256	0.944219	-83.0158	-0.00168012	0.485914	-622.698	-0.00308659	0.809188	0.00939962	-0.00140339	0.450379	-1756.98	-0.00232783	0.591037	3471.34	0.00933955	0.0496276	4208.85	0.0123666	0.0286947	4059.29	0.0242878	0.00358341	584.942	0.0270907	0.00221807	1315.97	-0.0007237	0.378232	-122.963	-0.00186365	0.512099	7695.34	0.0148522	0.0184473	4535.46	0.00416281	0.132159	-214.657	-0.00267834	0.669436	-1262.34	-0.000201755	0.333489	2437.16	0.0227476	0.00466891	-789.116
gemmiger	0.00476832	0.00454532	0.122588	1.83481	-0.00323662	0.910034	-235.469	-0.0017989	0.502594	0.00408613	0.0158124	0.0155763	-52.6567	-0.00323268	0.905932	840.24	0.0365473	0.000444801	194.594	-0.00147705	0.459424	638.586	0.0334729	0.000748896	53.7535	0.0105372	0.039895	270.91	0.00255444	0.182696	25.5013	2.97281e-08	0.318101	1759.9	0.0478067	6.63048e-05	-119.799	-0.002999	0.770764	13.0579	-0.00315901	0.848846	27.8274	-0.00319814	0.87575	167.007	0.00330504	0.156804	-204.841
holdemania	0.0412111	0.00348847	0.151128	-156.937	0.000284979	0.297912	2102.17	-0.00191301	0.519556	0.0127916	-0.0011123	0.417189	7646.59	0.00795571	0.0640632	-2860.4	0.00206564	0.202206	1013.64	-0.00271263	0.678473	-3368.31	0.00856105	0.0572676	-118.345	-0.00250326	0.62752	1310.55	-0.00169803	0.48837	1647.34	0.155147	4.68055e-13	-8060.12	0.00912872	0.0515843	19079.2	0.0788644	3.39453e-07	1737.12	0.0212461	0.00604808	2608.78	0.00491861	0.11398	4346.82	0.048366	6.03266e-05	-261.9
hydrogenoanaerobacterium	0.495856	0.00262822	0.179945	-254.459	-0.0032222	0.895825	-27108.9	-0.00190936	0.518999	0.000684801	-0.00327865	0.997311	-118992	0.0131242	0.0250631	119518	0.0529782	2.76662e-05	53644.8	0.00628038	0.0877516	83924.3	0.0410376	0.000208108	-2455.9	-0.00126525	0.434147	2685.7	-0.00323866	0.912238	-2009.44	-0.00185741	0.51117	182117	0.034913	0.000586666	-128608	0.0192252	0.00858193	560.397	-0.0032633	0.945513	-28118.3	0.00246308	0.186171	-14339.8	0.00011004	0.310103	-17766.6
intestinimonas	0.0662515	0.0157851	0.015651	32.936	-0.0031076	0.819736	1960.6	-0.00198381	0.530592	0.00624267	-0.00271626	0.679448	3297.73	-0.00100105	0.405464	-1281.18	-0.00210999	0.551345	8741.92	0.0426139	0.000159435	-2491.62	0.00378317	0.142487	111.611	-0.0025269	0.632818	685.947	-0.00280668	0.705031	1147.73	0.0805474	2.54423e-07	10587.6	0.0200577	0.00742813	80.9456	-0.00327708	0.982355	807.864	0.00250311	0.184639	984.086	-0.00200723	0.534335	1235.42	0.00126861	0.239546	-2014.83
lachnospira	-0.815238	0.00212861	0.199561	-1121.07	-0.00290737	0.737071	-56472.5	-0.00126627	0.434264	0.22215	-0.00194451	0.524416	172793	0.00843515	0.0586153	-34453.1	-0.00169552	0.488024	-167888	0.028429	0.00176532	-30681.3	-0.00127285	0.435016	9360.12	0.00662602	0.0821891	-5496.02	-0.00322193	0.895573	4832.1	-0.000495368	0.357707	-101614	0.000747918	0.268468	60143.4	-0.00161197	0.476755	25340.8	0.00737793	0.0713518	50074.9	0.00288827	0.170621	14128.1	-0.00216469	0.560816	9084.91
lactobacillus	0.00885894	0.0179524	0.0107094	19.58	0.00048749	0.284555	257.639	-0.00188597	0.515448	0.00384032	0.00997842	0.0441601	641.28	0.00208594	0.201349	-321.383	0.00130184	0.237832	430.968	0.00366849	0.145782	-661.148	0.0276915	0.00200188	-29.8287	6.59021e-05	0.31328	88.7319	-0.00278674	0.699161	123.568	0.0572414	1.34493e-05	424.847	-0.000938279	0.39906	-213.349	-0.00258132	0.645415	118.93	0.00452602	0.123052	311.72	0.00466745	0.119696	161.947	0.00158826	0.223659	501.845
methanobrevibacter	0.0339928	0.131665	3.30696e-11	-1.97714	-0.00326211	0.943452	19.0521	-0.0032754	0.9748	-0.000479137	-0.0031896	0.869389	-568.549	-0.00145836	0.457102	-362.826	-0.000758489	0.381502	1359.23	0.026553	0.00243149	-425.478	0.00225826	0.194242	-14.0804	-0.00295697	0.754659	-407.255	0.00119497	0.243396	93.2692	0.0116058	0.0328923	1826.27	0.0153905	0.0167766	-851.246	0.00151379	0.227244	-105.03	-0.000650994	0.371523	-320.385	0.000344905	0.293878	3.82812	-0.00327751	0.98494	-181.886
odoribacter	0.0264574	0.446468	0	-9.1387	-0.00133015	0.44166	91.5833	-0.00286072	0.721688	0.00256675	0.0107866	0.0381327	-29.9081	-0.00325098	0.926926	15.2743	-0.00325412	0.93118	850.568	0.0609904	7.12643e-06	83.8378	-0.00209594	0.548961	23.8159	0.00178507	0.214503	29.0913	-0.0031531	0.845203	13.5606	-0.00154763	0.468361	923.211	0.0229693	0.00449424	30.0054	-0.00324593	0.920571	-85.3479	0.00626746	0.0879674	126.088	-0.000190943	0.33264	239.602	0.0220234	0.00528912	-68.3661
oscillibacter	0.00397925	-0.00117332	0.423833	12.0062	-0.00258269	0.645741	1291.41	0.0139196	0.0217579	-0.00124319	-0.00259587	0.648884	2061.31	0.023964	0.00378816	-965.916	0.0170573	0.0125213	1022.87	0.0159557	0.0151888	-1161.94	0.043736	0.000131899	-16.5705	-0.00277139	0.694735	179.355	-0.0022908	0.583897	342.822	0.225673	6.60345e-19	4.85198	-0.00327854	0.994616	1976.46	0.0261367	0.00261082	169.804	0.00454101	0.122692	765.215	0.0202562	0.00717711	516.552	0.0210578	0.00624807	-182.915
oscillospira	-0.00201963	-0.00298167	0.763973	12.708	-0.00285165	0.71881	-1097.05	0.00351851	0.150221	-0.00210808	-0.0022034	0.567709	-3168.29	0.0319688	0.000966696	2386.32	0.0646979	3.79905e-06	-296.144	-0.00239569	0.604601	1472.32	0.0380628	0.000344168	40.3622	-0.00163031	0.479191	-19.4674	-0.00327231	0.964918	-154.687	0.02225	0.00508659	1921.06	0.00960214	0.047299	-3831.3	0.0572563	1.34155e-05	-258.703	0.00666191	0.0816336	-809.871	0.0111588	0.0356513	-952.145	0.0420059	0.000176689	-80.9555
oxalobacter	0.170388	0.0344256	0.00063718	9.09498	-0.00327479	0.972551	6250.95	0.000657148	0.273943	0.0123549	-0.00261998	0.654731	-10089.9	0.00309689	0.163538	7074.53	0.00737666	0.0713688	16243.5	0.0441	0.000124031	5086.27	0.00552062	0.101461	1056.42	0.0168609	0.0129593	2999.96	-0.000579117	0.365052	-370.923	-0.000660756	0.372414	30374.4	0.0541525	2.26832e-05	-22190.4	0.0329385	0.000819968	-75.0931	-0.00326375	0.946317	-2587.48	-0.000650332	0.371462	-871.683	-0.00260178	0.650305	-3390.41
parabacteroides	-0.000179066	-0.00314675	0.841388	2.33322	-0.00246525	0.619207	261.647	0.0185694	0.00961812	-0.000865904	0.00697299	0.0769842	248.222	0.00894682	0.0533378	-218.741	0.0289965	0.0016026	5.21658	-0.00326321	0.945349	-202.178	0.0407723	0.000217655	-17.0116	0.0132678	0.0244301	20.1226	-0.00289386	0.732508	12.2087	0.00570735	0.0978893	-346.69	0.0204269	0.00696821	237.184	0.00983101	0.0453629	206.499	0.354614	4.5864e-31	117.05	0.013763	0.0223711	84.3315	0.0167952	0.0131092	51.3554
paraprevotella	-0.00180043	0.00184209	0.211934	-4.01394	-0.00235443	0.596278	-484.77	0.0255146	0.00290406	-0.00110092	0.00308341	0.163986	101.018	-0.00250133	0.627092	-56.9912	-0.00243756	0.613303	-420.306	0.0353072	0.000548756	3.95888	-0.0032722	0.964615	-22.8812	0.00821368	0.0610683	-81.2636	-0.000869168	0.392177	-1.60198	-0.00321929	0.893189	-154.376	-0.00147416	0.459063	-230.12	0.00145901	0.229925	39.2771	0.00169219	0.218767	163.858	0.0095428	0.047815	-2.65033	-0.00327108	0.961665	-55.3219
parasutterella	0.00071939	-0.00280754	0.705288	-1.83499	-0.00316737	0.85416	84.6898	-0.00277225	0.694982	0.000840266	-0.00114285	0.420496	373.464	0.00284427	0.172159	-121.315	-0.00108225	0.413973	234.76	0.00365856	0.146071	-97.8994	-0.000993474	0.404683	-18.1985	0.000910827	0.25898	-390.907	0.0288525	0.0016424	32.9067	0.0111649	0.035612	-224.42	-0.00108097	0.413837	663.661	0.0194301	0.00828199	6.72602	-0.00319468	0.873134	-5.28144	-0.00327101	0.961503	118.892	0.0055488	0.100913	343.603
phascolarctobacterium	-0.00132654	0.000915389	0.25872	4.75442	-0.00132228	0.440738	-167.881	0.00193124	0.20799	-0.00139049	0.0120336	0.030459	-60.2497	-0.00286149	0.721932	-94.4177	0.000204407	0.303448	-75.2208	-0.00141409	0.451677	-40.5149	-0.00225406	0.576982	-6.74495	-0.001772	0.498733	-118.073	0.00439586	0.126234	33.0947	0.034968	0.00058122	-459.181	0.0208085	0.00652314	264.181	0.00614185	0.0900939	26.7037	0.000187968	0.304594	-36.1113	-0.00233917	0.59326	45.7509	0.000143475	0.307724	68.0818
prevotella	-0.00064478	0.0548398	2.01933e-05	0.794435	-7.48178e-05	0.323698	-127.099	0.17187	2.11471e-14	-0.000380155	0.0638518	4.38594e-06	-202.889	0.274211	3.10239e-23	-40.3792	0.0340866	0.000674877	-77.8833	0.113966	7.67227e-10	-34.1754	0.0394833	0.000270656	-2.26919	0.00672363	0.0806877	-6.90879	-0.00173752	0.493857	-3.47621	0.0214717	0.00581705	-150.867	0.149233	1.38125e-12	-197.066	0.304183	4.75132e-26	-7.93757	0.0146867	0.0189946	-58.2701	0.140205	7.11353e-12	-68.7109	0.449459	0	-4.84748
pseudoflavonifractor	0.108121	0.00247156	0.185845	-509.436	0.00135702	0.23502	-17105.7	0.00788442	0.0649181	0.00504519	-0.00323708	0.910529	-6394.03	-0.00230895	0.587374	2455.05	-0.00279267	0.700893	10582	0.00433711	0.127699	3833.99	-0.00138499	0.448164	655.452	-0.000342259	0.344793	831.416	-0.00320015	0.877302	1233.82	0.0076925	0.0672802	12540.6	0.000429174	0.288322	5671.2	-0.00238272	0.601957	1156.32	-0.00193717	0.523277	-3031.71	-0.00191202	0.519405	4288.97	0.00292827	0.169236	-400.126
roseburia	0.00108088	-0.000967245	0.401997	-9.6876	0.00346386	0.151876	-323.882	0.0128179	0.0264706	0.00285611	0.0503483	4.31546e-05	10.2822	-0.0032686	0.955876	229.627	0.0138227	0.0221353	-192.201	0.00682654	0.0791366	293.53	0.0413659	0.000196875	16.65	0.0043425	0.127564	9.55567	-0.00323696	0.910399	-26.069	0.0164208	0.0139981	418.097	0.0132981	0.0242989	261.991	0.00441214	0.125831	-59.4135	0.0109664	0.0369123	139.394	0.00834197	0.0596344	125.694	0.0181629	0.0103235	-25.6853
ruminococcus	0.000794597	-0.000546376	0.362156	1.97423	-0.0026662	0.666309	96.0493	-0.000182282	0.331962	0.000507901	0.000430701	0.288222	-100.447	-0.00117321	0.423821	65.503	-0.000234868	0.336108	175.593	0.0151698	0.0174421	67.6239	0.00190426	0.209175	24.9513	0.0341574	0.000666826	-84.1048	0.0037915	0.142251	-9.77575	0.00278053	0.174415	676.722	0.0917112	3.72439e-08	-125.348	0.000572064	0.279201	25.5993	0.00250576	0.184538	28.646	-0.00220523	0.56804	26.3139	-0.00122323	0.429387	-71.7486
sporobacter	0.845792	0.00167601	0.21952	-739.486	-0.00314115	0.838105	46465.5	-0.00211888	0.552864	0.0498176	-0.00322157	0.895249	-227349	0.0139841	0.0215102	72445.6	0.00268034	0.17803	227625	0.0463396	8.4957e-05	55361.3	0.00228089	0.19333	6767.93	0.00112959	0.246878	40578	-0.00064463	0.370943	-7813.11	0.00291598	0.16966	522282	0.087278	8.0033e-08	-459386	0.0795003	3.04428e-07	19236	0.00194876	0.207225	-57759.1	0.00370605	0.144693	-41252.4	0.00480655	0.116492	-70337.4
streptococcus	0.00179149	-0.00115748	0.422093	-1.13746	-0.00324764	0.922662	223.925	-0.00070832	0.376798	-0.000336142	-0.00303054	0.783738	364.835	0.000963456	0.256003	-235.888	0.00275006	0.175505	34.5296	-0.00316973	0.855698	-268.918	0.00923929	0.0505482	-11.1665	-0.00213355	0.555386	67.2474	-0.00258836	0.647087	28.0321	0.00433066	0.127861	-89.5358	-0.00302473	0.781282	65.2643	-0.00311925	0.825884	266.145	0.0922118	3.41559e-08	157.488	0.00167663	0.219491	82.3882	-0.000201262	0.33345	-9.49069
sutterella	-0.00234159	0.00669886	0.0810659	-7.48906	0.000427468	0.288433	30.9782	-0.00314325	0.839326	-0.00201622	0.0213015	0.00599056	-102.184	-0.00236246	0.597878	-7.34852	-0.00326258	0.944255	-317.378	0.022065	0.00525134	-23.3492	-0.00301886	0.778835	-9.94194	-0.000779422	0.383489	133.443	0.00420559	0.131049	-9.37221	-0.000936796	0.398911	-979.335	0.0803752	2.62042e-07	241.099	0.00271186	0.176884	9.05346	-0.00297446	0.761212	-49.6916	-0.00192041	0.520692	-44.781	-0.0007755	0.383116	282.117
turicibacter	0.0179811	-0.00229895	0.585454	-144.481	-0.000981669	0.403471	771.083	-0.00313895	0.836833	0.0117259	-0.00189425	0.5167	1248.68	-0.00305086	0.792569	3030.69	0.00128399	0.23875	-5983.3	0.0117205	0.0322205	2077.7	0.000147259	0.307456	106.08	-0.00280488	0.704494	-1843.59	-0.000899903	0.395217	-546.854	0.00999827	0.0440007	-1272.48	-0.00304351	0.789329	1461.46	-0.00291215	0.738705	-816.065	0.000837497	0.263199	1994.87	0.000366528	0.292439	380.534	-0.00297769	0.762444	516.682
veillonella	-0.00160952	-0.00151512	0.46421	-1.19778	-0.00324322	0.917367	188.835	-0.00139593	0.44948	-0.00151935	0.00194311	0.207471	299.22	-0.000339589	0.344573	142.158	-0.00102339	0.40778	-281.593	0.00418498	0.131583	-135.03	-2.78548e-05	0.320171	-34.6699	0.00809154	0.0624674	-12.3801	-0.00325459	0.931845	-14.9349	-0.00105394	0.410976	-607.04	0.00874538	0.055353	535.412	0.00777347	0.0662727	-35.4858	-0.00153015	0.466122	182.543	0.00357853	0.148426	98.2055	0.00122504	0.241815	536.277
victivallis	0.00523348	-0.00123485	0.430695	14.4444	-0.00271332	0.678657	1479.62	0.00939189	0.0491541	-0.00187364	-0.00240824	0.607181	-226.642	-0.00309385	0.812764	89.1734	-0.00318141	0.863573	1187.68	0.0112752	0.0349107	-161.856	-0.0027667	0.693397	-1.16393	-0.00327728	0.983527	319.284	-0.00152168	0.465044	-111.534	0.010322	0.0414846	2104.82	0.0125672	0.0276829	-1445.43	0.00555079	0.100875	-32.9752	-0.00311318	0.822654	172.835	-0.00260486	0.65105	-143.242	-0.00222841	0.572249	-238.288
peptococcus	0.24551	0.0776617	4.17047e-07	-42.2749	-0.00319154	0.870804	-8684.08	0.0045756	0.121864	0.0221744	-0.00108469	0.414233	-7831.81	0.000693104	0.271758	92.4654	-0.00327681	0.980932	6656.71	0.00494858	0.113319	795.3	-0.00305624	0.79498	447.285	0.000454337	0.286689	-1692.34	-0.0023904	0.60352	-307.757	-0.00141523	0.451814	18099.5	0.0178067	0.010985	-15310.2	0.0145476	0.0194676	843.124	-0.00133164	0.441834	-1469.15	-0.00240254	0.606006	64.2915	-0.00327488	0.972882	-1128.8
rothia	-0.0602456	-0.00250772	0.628514	-409.355	-0.00198613	0.530962	-2936.85	-0.00313659	0.835481	0.0106378	-0.00319882	0.876269	6266.23	-0.0028765	0.726777	5008	-0.00240537	0.606589	-13542.2	0.00210739	0.200448	-277.853	-0.00327439	0.971199	-918.769	-0.000787172	0.384228	4384.54	-0.00233553	0.592545	-694.751	-0.00177651	0.499376	-5452.69	-0.00297598	0.761791	-6420.41	-0.0027828	0.698018	-44.8706	-0.00327782	0.987018	9271.49	0.00224084	0.194947	6051.86	0.00205791	0.202534	4614.29
acidaminococcus	-4.78027e-05	-0.00327784	0.987167	6.11277	-0.00277254	0.695065	-115.709	-0.00289134	0.73167	-0.00148729	-0.000536897	0.361324	-344.943	-0.00113844	0.420016	-363.003	0.00477909	0.117117	-244.535	-0.000194607	0.332928	-431.552	0.0149157	0.0182416	-31.1764	0.00175925	0.215679	-139.509	-0.00160184	0.475417	45.5877	0.00807946	0.0626075	-950.112	0.0128613	0.0262661	436.574	0.000747769	0.268477	23.0645	-0.00287394	0.725943	-118.491	-0.00169553	0.488026	-8.54324	-0.00326001	0.939986	94.0717
gemella	-0.0700972	-0.00227962	0.581775	-371.746	-0.00225832	0.577776	6066.24	-0.00269837	0.674676	0.147818	0.0114837	0.033623	5648.67	-0.00296585	0.757959	-2742.39	-0.00302801	0.782666	-22.111	-0.00327867	0.99837	-7634.11	-0.000175194	0.331408	2952.67	0.0213529	0.00593763	3241.25	-0.00278532	0.698748	3877.88	0.04152	0.000191814	16070.5	-0.000761737	0.381809	4161.68	-0.00307925	0.80565	2857.17	0.000106925	0.310326	8291.55	0.000946892	0.256935	4839.73	-1.17583e-05	0.318974	-330.477
haemophilus	0.00792857	-0.00132	0.440472	-40.0627	-0.00146267	0.457635	-206.952	-0.00317519	0.859318	0.0121202	0.0119304	0.0310286	581.401	-0.00277081	0.694569	705.794	-0.000734248	0.379219	-1557.67	0.00717425	0.0741277	601.702	-0.000324233	0.343314	7.90236	-0.00325165	0.927821	64.0001	-0.00324921	0.924643	-157.638	0.00806558	0.0627691	-52.9877	-0.0032745	0.971542	782.359	-0.0021986	0.566845	-355.399	0.00474873	0.117812	877.981	0.00398178	0.136976	547.127	0.00311945	0.162793	536.632
Abbreviations from vmh.life
b_=regression coefficient
r2_=adjusted R-squared
p_val_=p-value for R-squared
[truncated: 341 more columns]
