# Supplementary material for: Parkinson’s disease-associated alterations of the gut microbiome predict disease-relevant changes in metabolic functions
Source: BMC Biol. 2020 Jun 9;18:62. doi: 10.1186/s12915-020-00775-7 (PMC7285525; doi:10.1186/s12915-020-00775-7)
Supplement: Supplementary file 5 — Additional file 5. Summary statistics of the net production capacity phenotype association analyses. [file 12915_2020_775_MOESM5_ESM.xlsx]

## Sheet: PD
Additional File 5
Sheet 1: Summary statistics of flux analyses regarding PD and PD-covariate interaction terms
				p-value interaction effects
Metabolite	OR	95%-CI	p-value (PD vs. control)	Age X PD	Sex X PD	BMI X PD	Global test (all interaction terms & PD term)
1,2-Diacyl-sn-glycerol (dioctadecanoyl, n-C18:0)	0.0292966	(-.0602382645,.1188314072)	0.521317	0.384593	0.225316	0.196439	0.285214
1,3-Propanediol	0.145379	(-.1535869147,.4443445976)	0.340551	0.509461	0.729856	0.811765	0.792939
Meso-2,6-Diaminoheptanedioate	0.0635969	(.0086003134,.1185934634)	0.0234232	0.487339	0.112686	0.374693	0.0709125
2-Demethylmenaquinone 8	0.00908326	(-.0918773446,.1100438596)	0.860031	0.415758	0.396755	0.155402	0.459683
2-Oxobutanoate	0.00470576	(-.0069054096,.0163169293)	0.427002	0.696433	0.809936	0.532265	0.885971
3-Methyl-2-Oxopentanoate	-0.109016	(-.1942214388,-.0238110282)	0.0121525	0.0896678	0.698809	0.350836	0.0353809
4-Aminobutanoate	0.176588	(.0568181347,.2963581965)	0.00385538	0.433972	0.714652	0.0552708	0.0115105
4-Hydroxybenzoate	-0.0925898	(-.150135322,-.0350443275)	0.00161296	0.0659618	0.61089	0.305658	0.00457215
L-Cystine	0.0212802	(-.0977848985,.1403453195)	0.726114	0.578237	0.346545	0.244408	0.531342
Acetate	0.220946	(-.1521815083,.5940738975)	0.245811	0.796771	0.789877	0.0487702	0.227947
Acetoacetate	0.000121007	(-.1531674319,.1534094465)	0.998766	0.982583	0.59867	0.283043	0.852091
Acetaldehyde	0.00312754	(-.0039964438,.0102515275)	0.389538	0.460615	0.432869	0.0710177	0.240609
N-Acetyl-D-Glucosamine	-0.00676842	(-.0533999459,.0398631105)	0.776041	0.306775	0.419135	0.0983941	0.408976
N-Acetyl-D-Mannosamine	0.16317	(-.042515299,.3688551792)	0.119985	0.00233628	0.797789	0.0480027	0.00519383
Adenine	0.00166839	(-.119236614,.122573388)	0.978423	0.655179	0.552237	0.204096	0.68034
Adenosine	0.0287294	(-.0836062812,.1410651048)	0.616193	0.294405	0.804203	0.0100011	0.11
2-Oxoglutarate	0.0830425	(-.1382976336,.3043825765)	0.462132	0.728683	0.954601	0.688419	0.930638
D-alanine	0.506907	(.2698934851,.7439196713)	2.76713e-05	0.480346	0.477052	0.951876	0.000807806
L-Alanine	0.0310902	(.0142747908,.0479055185)	0.000290302	0.194002	0.0859066	0.101444	0.000224528
L-Arginine	0.00551718	(-.0790856978,.0901200676)	0.898296	0.878081	0.0559959	0.0627475	0.174214
L-Asparagine	0.0902182	(.0075251218,.1729112846)	0.0324906	0.0257198	0.90359	0.149187	0.0269276
L-Aspartate	-9.70441e-05	(-.0009163141,.0007222259)	0.816413	0.220238	0.185202	0.120169	0.17753
Butanol	0.0991649	(-.1553843681,.3537140948)	0.445139	0.862998	0.256474	0.670384	0.582322
Butyrate	-0.0473915	(-.100985062,.006202023)	0.0830689	0.137147	0.217086	0.127221	0.0590156
Calcium	0.00741506	(-.0143215911,.029151704)	0.503747	0.302563	0.671836	0.529805	0.753517
Cysteinyl-Glycine	0.326928	(.1444442748,.5094122679)	0.000445814	0.448571	0.338531	0.0194696	0.000686271
Methanethiol	0.96709	(-.6795359615,2.613715322)	0.249684	0.905075	0.926646	0.544319	0.791707
Chorismate	0.00556732	(-.0197994019,.0309340374)	0.667079	0.912382	0.760526	0.973936	0.990492
Citrate	0.0717852	(-.1662830817,.30985346)	0.554526	0.649899	0.0653451	0.176158	0.146239
Chloride	0.00741506	(-.0143215911,.029151704)	0.503747	0.302563	0.671836	0.529805	0.753517
Carbon Dioxide	-0.113113	(-.2652855262,.0390603559)	0.145152	0.767448	0.578384	0.323072	0.400466
Co2+	0.0074147	(-.0143214836,.0291508904)	0.503758	0.302602	0.671646	0.529965	0.753564
Cu2+	0.00741506	(-.0143215911,.029151704)	0.503747	0.302563	0.671836	0.529805	0.753517
L-Cysteine	0.00328793	(-.0055034144,.012079265)	0.463547	0.436768	0.991493	0.577396	0.903818
Cytidine	0.129595	(.0249901045,.2341990855)	0.0151739	0.142094	0.674836	0.0124521	0.00862664
2-Deoxyadenosine	0.0283404	(-.0883934562,.1450743093)	0.634191	0.295329	0.760959	0.0137412	0.137884
Deoxycytidine	0.125059	(.0203606814,.2297565378)	0.019226	0.150464	0.672384	0.0257159	0.0176543
Laurate	0.122956	(.0324486933,.2134637397)	0.00775283	0.132303	0.547455	0.635058	0.0396969
Deoxyguanosine	0.0968345	(-.0078546922,.2015237046)	0.0698456	0.137716	0.270379	0.610542	0.115082
Diacetyl	0.24944	(-.287994644,.7868746476)	0.362991	0.856862	0.944559	0.788592	0.920151
Dephospho Coenzyme A	0.297363	(-.0034339783,.598159478)	0.0526734	0.240784	0.38854	0.985204	0.150296
Ethanol	0.0212449	(-.0171425596,.059632316)	0.278051	0.696967	0.616381	0.245725	0.440218
Iron (Fe2+)	0.00186807	(-.0212600463,.0249961863)	0.874215	0.206097	0.885573	0.645135	0.781215
Iron (Fe3+)	-0.00456581	(-.010182229,.0010506178)	0.111086	0.91528	0.904763	0.379276	0.516767
Formate	0.00510742	(-.0958562963,.1060711382)	0.921021	0.491713	0.346199	0.00986337	0.120021
D-Fructose	0.0509033	(-.001923852,.1037304523)	0.0589473	0.694742	0.0213318	0.213258	0.0304255
Fumarate	-0.0426927	(-.0929496899,.0075642224)	0.0959192	0.0285014	0.595046	0.0793835	0.0355294
D-Galactose	-0.196164	(-.4366244966,.044296736)	0.109841	0.247864	0.326473	0.111899	0.105327
D-Glucose	0.00147535	(-.0176115729,.0205622675)	0.879583	0.660177	0.2204	0.401995	0.620148
Gluconic acid	-0.0927104	(-.312504606,.1270837397)	0.408394	0.592139	0.109438	0.623918	0.400324
L-Glutamine	0.000369572	(-.0196362645,.0203754091)	0.971117	0.288468	0.430741	0.138217	0.405024
L-Glutamate	-0.00443132	(-.0184845893,.0096219506)	0.536561	0.0104288	0.117119	0.118751	0.0189229
Glycine	-0.00825789	(-.017958552,.0014427671)	0.0952243	0.167407	0.686151	0.128243	0.0750254
Glycerol	0.0136619	(-.0027184654,.0300422729)	0.102114	0.279278	0.266352	0.298791	0.177986
Guanosine	0.0244261	(-.0667888454,.1156410857)	0.599686	0.261142	0.789667	0.00998723	0.0902752
Oxidized Glutathione	-0.102895	(-.2702929241,.0645019337)	0.228301	0.227976	0.0143423	0.357195	0.0513757
Reduced Glutathione	-0.111518	(-.2947890268,.0717526077)	0.23302	0.258797	0.0135868	0.290165	0.0490572
Guanine	0.00901529	(-.0883293306,.106359911)	0.855962	0.48755	0.568549	0.243862	0.691562
H2	0.0270307	(-.0323837436,.0864450758)	0.37256	0.910585	0.218809	0.157629	0.40471
Water	-0.0787498	(-.2775089593,.1200093347)	0.437423	0.655843	0.880403	0.137008	0.495583
Hydrogen sulfide	0.0879102	(-.033523622,.2093439511)	0.155932	0.904036	0.348858	0.174251	0.293305
Proton	-0.108483	(-.4664870249,.2495211747)	0.552572	0.965345	0.89707	0.981863	0.981626
Hexadecanoate	0.000725006	(-.0578036058,.0592536178)	0.98063	0.99761	0.00983699	0.0953025	0.0699773
Histamine	0.30538	(-.249166177,.8599268317)	0.280444	0.484816	0.468333	0.251887	0.474344
Hypoxanthine	-0.041687	(-.0828122166,-.0005617227)	0.0469518	0.0579121	0.078667	0.503113	0.0254675
L-Isoleucine	-0.0338591	(-.0927230525,.0250048738)	0.259578	0.0491553	0.594347	0.174433	0.112035
Indole	0.0155483	(-.0214511597,.0525476882)	0.410147	0.188384	0.107477	0.651981	0.2411
Inosine	0.0154372	(-.115625636,.1465000526)	0.817428	0.320505	0.579912	0.0146543	0.154421
Isobutyrate	0.00236728	(-.0070682404,.0118028046)	0.622906	0.335706	0.0748303	0.746163	0.347348
Isocaproate	0.0407868	(-.0925987228,.1741723563)	0.548959	0.561771	0.0488039	0.620774	0.313799
Isovalerate	0.0407868	(-.0925987173,.1741723557)	0.548959	0.561771	0.048804	0.620774	0.313799
Isoprene	-0.300557	(-.6467130882,.0455999421)	0.0887978	0.632593	0.236458	0.143561	0.160837
Ka+	0.00741506	(-.0143215911,.029151704)	0.503747	0.302563	0.671836	0.529805	0.753517
D-Lactate	0.0220358	(-.1240875229,.1681590777)	0.76756	0.933376	0.0321233	0.052388	0.109097
L-Lactate	0.0580865	(.0066696279,.1095033593)	0.0268147	0.788363	0.00444379	0.853489	0.0054688
L-Leucine	0.0407715	(-.0638312414,.1453741423)	0.444901	0.925427	0.0632288	0.403024	0.348933
L-Lysine	-0.0541766	(-.1473048476,.0389516418)	0.254206	0.29108	0.0514475	0.770961	0.185519
L-Malate	0.0896009	(-.0775233274,.2567252079)	0.293349	0.315421	0.572302	0.802477	0.629709
Maltose	-0.0108542	(-.0299123918,.0082039348)	0.26431	0.888022	0.253471	0.772036	0.61437
Maltotriose	0.317674	(.0143753939,.6209727998)	0.0400862	0.19048	0.401065	0.979277	0.111973
Methanol	0.0329645	(-.1002096965,.1661386547)	0.627571	0.929105	0.893499	0.298842	0.866445
L-Methionine	0.169628	(.062481496,.2767740935)	0.00191634	0.567589	0.75141	0.08538	0.0061493
Mg	0.00741506	(-.0143215911,.029151704)	0.503747	0.302563	0.671836	0.529805	0.753517
mn2	0.00741506	(-.0143215911,.029151704)	0.503747	0.302563	0.671836	0.529805	0.753517
D-Mannitol	0.417702	(.2009579622,.6344450524)	0.000158613	0.90124	0.401836	0.631532	0.00467928
Menaquinone 7	-0.0871553	(-.1591041054,-.0152065991)	0.0175866	0.14668	0.945011	0.324694	0.0539722
Nicotinate	0.0135161	(-.0264089939,.0534411495)	0.506998	0.153297	0.468051	0.129072	0.261553
Nicotinamide	-0.0162999	(-.0798258605,.0472261367)	0.615035	0.439116	0.802115	0.271558	0.729227
Ammonia	0.0522863	(-.0558012163,.160373723)	0.343072	0.0520303	0.170106	0.103227	0.0567249
Octadecanoate	0.00773133	(-.0847424397,.1002051024)	0.869838	0.999033	0.0127498	0.0795481	0.0722759
Octadecenoate (N-C18:1)	-0.00435934	(-.0582526647,.0495339929)	0.874033	0.916515	0.316798	0.498287	0.795535
Ornithine	0.0181304	(-.0044160636,.0406768113)	0.115008	0.804355	0.509307	0.231929	0.370753
Oxalate	0.640843	(.298327877,.9833577151)	0.000245338	0.964603	0.197788	0.34239	0.0032185
Phenylacetate	0.0779088	(-.012440122,.1682577563)	0.0910094	0.414405	0.353116	0.442933	0.264605
L-Phenylalanine	0.0156662	(-.0516805952,.0830129592)	0.648443	0.18803	0.437725	0.109933	0.282645
Heme	-0.0025401	(-.0053107791,.0002305881)	0.0723598	0.1323	0.979622	0.04655	0.0584958
Phenylpyruvic acid	0.546915	(-.2600825689,1.353913092)	0.184079	0.88162	0.768637	0.568478	0.700116
Phosphate	-0.0136164	(-.0300001866,.0027673484)	0.103332	0.248349	0.562497	0.739998	0.32146
(R)-Pantothenate	0.133779	(-.0027575202,.2703153571)	0.0548099	0.252379	0.690064	0.0905511	0.0403851
Propionate	0.0953712	(.0062443498,.1844980358)	0.0359686	0.134711	0.217292	0.234101	0.0483696
Pyrophosphate	0.0375338	(-.0568033742,.1318710105)	0.435504	0.208332	0.293598	0.00417668	0.0196941
L-Proline	-0.0137788	(-.0244459201,-.0031116707)	0.0113512	0.907053	0.628049	0.0767651	0.0404921
1, 4-Butanediammonium	0.00345042	(-.1508828271,.1577836634)	0.965049	0.836892	0.914465	0.498403	0.966508
Pyruvate	0.139057	(.0011918768,.2769229534)	0.048052	0.894795	0.0253828	0.863795	0.0605555
Ubiquinone-8	-0.0275131	(-.0635804968,.0085542517)	0.134885	0.0192943	0.536163	0.0197886	0.0142207
Reduced riboflavin	0.0271099	(-.1219154545,.1761353362)	0.721431	0.655378	0.257401	0.262336	0.49696
Ribose	0.375716	(.1507303919,.6007007392)	0.00106392	0.521301	0.67778	0.548228	0.0151211
Riboflavin	0.037579	(-.1179296904,.1930877224)	0.635764	0.577597	0.359917	0.304502	0.578583
L-Serine	0.00693255	(-.163805404,.1776704946)	0.93657	0.306079	0.738844	0.117034	0.503314
Siroheme	-0.013906	(-.0300449213,.002232924)	0.0912596	0.00358015	0.5878	0.0188633	0.00251547
Sulfite	-0.224756	(-.5487600549,.0992489744)	0.17396	0.948851	0.510664	0.943121	0.712279
Sulfate	0.0074143	(-.0143222977,.0291509049)	0.50379	0.302575	0.671837	0.529774	0.753533
Spermidine	0.0152535	(-.0055720931,.0360791656)	0.151128	0.65069	0.143071	0.348102	0.221242
Starch, Structure 2	-0.0107441	(-.1961345242,.1746463695)	0.909565	0.609603	0.429572	0.563211	0.859574
Succinate	0.0628659	(-.1605978732,.2863297408)	0.581369	0.968489	0.193961	0.425885	0.556294
L-Threonine	-0.0479998	(-.365710015,.2697103301)	0.767144	0.395756	0.248726	0.695772	0.66091
Thymidine	0.086623	(-.0364949481,.2097409241)	0.167899	0.216819	0.501803	0.0611772	0.151475
L-Tryptophan	0.018371	(-.0157816935,.0525237872)	0.291754	0.124982	0.182503	0.681203	0.221514
Tryptamine	0.283374	(-.2811621114,.8479106507)	0.325203	0.472385	0.507521	0.26338	0.527429
Thiosulfate	-0.327597	(-.6719175346,.0167231066)	0.0622134	0.699067	0.140085	0.431821	0.170817
Tetradecanoate	0.00294256	(-.0317413498,.0376264726)	0.867935	0.988447	0.0104818	0.225317	0.106503
Tyramine	0.304427	(-.2507291004,.8595833492)	0.282477	0.489032	0.472241	0.254013	0.480324
L-Tyrosine	0.040975	(-.001424651,.0833745812)	0.0582107	0.869213	0.0227431	0.940128	0.0595238
Uracil	-0.21714	(-.3610416934,-.073239278)	0.00310147	0.669449	0.0152629	0.619622	0.00379821
Uracil	-0.0205534	(-.0593703841,.0182636086)	0.299368	0.0307281	0.253587	0.390777	0.09855
Uridine	0.0954903	(-.0104644692,.2014451272)	0.0773303	0.135107	0.487635	0.035792	0.0518961
L-Valine	0.0760849	(-.0096174231,.1617872495)	0.0818557	0.590229	0.183262	0.239982	0.147801
Xanthine	0.339726	(.0391669579,.6402855684)	0.0267344	0.130127	0.996422	0.0639419	0.0219426
Zinc	0.00741506	(-.0143215911,.029151704)	0.503747	0.302563	0.671836	0.529805	0.753517
BMI= body mass index
OR= Odds ratio
95%-CI= 95% confidence interval
Estimates from mixed linear regressions with random effects for batch, adjusted for total read couts, age, sex, and BMI

## Sheet: Age
Sheet 2: Summary statistics of flux analyses regarding age
Metabolite	b	95%-CI	p-value age effect	p-value (non-linearity)
1,2-Diacyl-sn-glycerol (dioctadecanoyl, n-C18:0)	0.00405892	(-.0009311981,.0090490431)	0.110887	0.684043
1,3-Propanediol	-0.00409598	(-.020881433,.0126894683)	0.632458	0.612781
Meso-2,6-Diaminoheptanedioate	0.0013987	(-.0016894378,.0044868282)	0.374692	0.174077
2-Demethylmenaquinone 8	-0.000829164	(-.006488148,.0048298194)	0.773977	0.482475
2-Oxobutanoate	0.000448396	(-.0001946345,.0010914257)	0.171714	0.865944
3-Methyl-2-Oxopentanoate	-0.00113182	(-.0058363907,.0035727509)	0.637265	0.793062
4-Aminobutanoate	0.00950866	(.0027141265,.0163032029)	0.00609019	0.796282
4-Hydroxybenzoate	-0.000846068	(-.0040342774,.0023421405)	0.602977	0.966931
L-Cystine	-0.00533544	(-.0120709163,.0014000281)	0.120526	0.267209
Acetate	-0.0108186	(-.0311806883,.0095435017)	0.297713	0.786292
Acetoacetate	0.0103054	(.001819115,.0187916993)	0.0173079	0.78267
Acetaldehyde	0.000291389	(-.0001087115,.0006914895)	0.153459	0.339926
N-Acetyl-D-Glucosamine	0.000695126	(-.0019101087,.0033003604)	0.601005	0.754866
N-Acetyl-D-Mannosamine	0.00270641	(-.008909228,.0143220546)	0.647911	0.403942
Adenine	-0.00306724	(-.0098041869,.0036697045)	0.372208	0.956682
Adenosine	-0.00536556	(-.0116353505,.0009042371)	0.0934847	0.959959
2-Oxoglutarate	-0.0117523	(-.0242453674,.0007408379)	0.0652212	0.12432
D-alanine	0.00584454	(-.0073720189,.0190611068)	0.386094	0.880511
L-Alanine	0.00103499	(.000100369,.0019696176)	0.0299732	0.522066
L-Arginine	-0.00222466	(-.0069455413,.0024962154)	0.355688	0.765025
L-Asparagine	0.000398563	(-.0042194503,.0050165757)	0.865673	0.614683
L-Aspartate	-3.6669e-05	(-.0000809694,7.63129e-06)	0.104732	0.0785011
Butanol	-0.0119547	(-.0256706348,.0017611791)	0.0875813	0.716569
Butyrate	-0.00132993	(-.0042644158,.0016045535)	0.374395	0.604254
Calcium	0.000400743	(-.0008182892,.0016197751)	0.519371	0.760671
Cysteinyl-Glycine	0.00126243	(-.0089880952,.0115129608)	0.809257	0.969635
Methanethiol	-0.045957	(-.1386979973,.0467840994)	0.331428	0.162164
Chorismate	0.000304494	(-.0011043201,.001713309)	0.671845	0.930775
Citrate	0.00761038	(-.0055506539,.020771415)	0.257067	0.642202
Chloride	0.000400743	(-.0008182892,.0016197751)	0.519371	0.760671
Carbon Dioxide	-0.00394471	(-.012548106,.0046586948)	0.368837	0.559039
Co2+	0.000400965	(-.0008180427,.0016199734)	0.519131	0.760679
Cu2+	0.000400743	(-.0008182892,.0016197751)	0.519371	0.760671
L-Cysteine	-0.000104052	(-.0005767639,.0003686597)	0.666161	0.559496
Cytidine	-0.00401851	(-.009843609,.0018065919)	0.176343	0.526143
2-Deoxyadenosine	-0.00605068	(-.0125658644,.0004644969)	0.0687241	0.967007
Deoxycytidine	-0.00276051	(-.0086030425,.0030820263)	0.354418	0.515288
Laurate	0.00572522	(.0006397111,.0108107243)	0.0273483	0.975913
Deoxyguanosine	0.00542167	(-.0004394173,.0112827548)	0.0698285	0.853674
Diacetyl	0.0343508	(.0042887522,.0644127958)	0.0251183	0.411981
Dephospho Coenzyme A	0.0127634	(-.0034216636,.0289484479)	0.122199	0.49843
Ethanol	0.00113204	(-.000957237,.003221308)	0.288248	0.955851
Iron (Fe2+)	0.000795806	(-.000499072,.0020906841)	0.228375	0.811118
Iron (Fe3+)	-0.00026634	(-.0005800701,.0000473903)	0.0961318	0.910227
Formate	0.000435938	(-.0052565856,.0061284624)	0.880689	0.457696
D-Fructose	0.00173369	(-.0011642667,.0046316505)	0.24098	0.130767
Fumarate	-0.00043946	(-.0031605152,.0022815957)	0.751592	0.556002
D-Galactose	0.00600941	(-.0070274774,.0190462993)	0.366285	0.827226
D-Glucose	-0.00010186	(-.0011609579,.0009572384)	0.850484	0.475847
Gluconic acid	0.0141446	(.0019007015,.0263885434)	0.0235605	0.209601
L-Glutamine	0.000762243	(-.000365724,.0018902095)	0.185344	0.226899
L-Glutamate	-2.4175e-05	(-.0008103713,.0007620212)	0.951942	0.470452
Glycine	-0.000306061	(-.0008397216,.000227599)	0.260985	0.520599
Glycerol	0.000618683	(-.0003076824,.001545049)	0.19054	0.897783
Guanosine	-0.00494887	(-.0100597341,.0001619908)	0.0577169	0.723425
Oxidized Glutathione	0.0025103	(-.0066570235,.0116776285)	0.591475	0.354525
Reduced Glutathione	0.00243438	(-.0075942925,.0124630531)	0.634241	0.387817
Guanine	-0.00350039	(-.0089520736,.0019513016)	0.208232	0.857018
H2	-0.000593973	(-.0039141083,.0027261618)	0.72586	0.870114
Water	-0.00955531	(-.0207868346,.0016762246)	0.0954243	0.679099
Hydrogen sulfide	0.0079208	(.0012387801,.0146028093)	0.0201619	0.0946682
Proton	-0.0200146	(-.0401220046,.0000928171)	0.051067	0.885496
Hexadecanoate	-9.00645e-05	(-.0032906246,.0031104957)	0.956016	0.10006
Histamine	0.0296366	(-.0013492225,.0606224985)	0.0608449	0.657268
Hypoxanthine	-0.00122812	(-.0035439308,.0010876809)	0.298612	0.951831
L-Isoleucine	-0.000738807	(-.003870617,.0023930034)	0.643821	0.603792
Indole	0.0019567	(-.000084446,.0039978363)	0.0602614	0.521995
Inosine	-0.00709634	(-.0144173161,.0002246326)	0.057456	0.935995
Isobutyrate	-0.000214873	(-.000742586,.000312841)	0.424841	0.338622
Isocaproate	-0.00228398	(-.0097271711,.005159207)	0.547557	0.662128
Isovalerate	-0.00228398	(-.0097271674,.0051592104)	0.547557	0.662128
Isoprene	0.00218263	(-.0166422787,.0210075339)	0.820233	0.56922
Ka+	0.000400743	(-.0008182892,.0016197751)	0.519371	0.760671
D-Lactate	-0.00513751	(-.0129938705,.0027188425)	0.199955	0.977691
L-Lactate	4.69283e-05	(-.0027450852,.0028389418)	0.97372	0.231372
L-Leucine	0.00162201	(-.0041151109,.0073591392)	0.579493	0.679795
L-Lysine	-0.000754732	(-.0060236825,.0045142185)	0.778904	0.49323
L-Malate	-0.00496111	(-.0143193224,.0043971113)	0.298785	0.558992
Maltose	6.8269e-05	(-.0009552795,.0010918176)	0.895992	0.474686
Maltotriose	0.0122886	(-.0039700294,.028547299)	0.138505	0.502792
Methanol	0.00315824	(-.0041111738,.0104276464)	0.394482	0.393596
L-Methionine	0.00616965	(.0002648931,.0120744035)	0.0405708	0.206124
Mg	0.000400743	(-.0008182892,.0016197751)	0.519371	0.760671
mn2	0.000400743	(-.0008182892,.0016197751)	0.519371	0.760671
D-Mannitol	0.00579615	(-.0064874363,.0180797446)	0.355053	0.928447
Menaquinone 7	-0.00220077	(-.0060845199,.0016829897)	0.266727	0.87717
Nicotinate	-0.000404326	(-.0025647342,.0017560818)	0.713759	0.514218
Nicotinamide	0.000640921	(-.0029124554,.0041942968)	0.7237	0.864368
Ammonia	0.00262149	(-.0034724293,.008715415)	0.39915	0.0747641
Octadecanoate	-0.000596781	(-.0056082086,.0044146476)	0.815451	0.174856
Octadecenoate (N-C18:1)	0.00105174	(-.0019527439,.0040562202)	0.492651	0.342787
Ornithine	0.00114802	(-.0001161177,.0024121634)	0.0750872	0.6454
Oxalate	0.0115448	(-.0076634277,.0307530409)	0.238794	0.900734
Phenylacetate	0.00439416	(-.0006469519,.0094352715)	0.0875563	0.183602
L-Phenylalanine	-0.00328789	(-.0070931344,.0005173559)	0.0903622	0.277145
Heme	-0.000162883	(-.0003189074,-6.85832e-06)	0.0407448	0.897598
Phenylpyruvic acid	-0.0228713	(-.068328136,.0225856016)	0.324064	0.183039
Phosphate	-0.000504376	(-.0014221992,.0004134464)	0.281449	0.976636
(R)-Pantothenate	-0.0037279	(-.0111371176,.00368131)	0.324062	0.124895
Propionate	-0.00160056	(-.0063573666,.0031562526)	0.509586	0.760406
Pyrophosphate	0.000622403	(-.0046609594,.0059057661)	0.817398	0.859236
L-Proline	-0.000174057	(-.0007760999,.0004279859)	0.570955	0.902116
1, 4-Butanediammonium	-0.0120683	(-.0207169452,-.0034196262)	0.00623951	0.356326
Pyruvate	0.009658	(.0018496775,.0174663248)	0.01534	0.222675
Ubiquinone-8	-0.000174254	(-.0021763764,.0018278679)	0.86455	0.859891
Reduced riboflavin	-0.00722906	(-.0156522326,.0011941109)	0.0925476	0.218756
Ribose	0.0153661	(.0027521639,.0279800344)	0.0169589	0.248206
Riboflavin	-0.00708598	(-.0159022529,.0017302968)	0.115188	0.259182
L-Serine	-0.00235726	(-.0115639636,.0068494407)	0.615791	0.855767
Siroheme	0.000207105	(-.0007030443,.0011172547)	0.655604	0.591315
Sulfite	0.00246798	(-.0156456795,.0205816413)	0.789435	0.463247
Sulfate	0.000400715	(-.0008183149,.0016197439)	0.519399	0.760689
Spermidine	0.00160587	(.0004283143,.002783418)	0.0075206	0.428033
Starch, Structure 2	0.00227319	(-.0077657593,.0123121405)	0.657181	0.59856
Succinate	7.31772e-05	(-.011820709,.0119670634)	0.990379	0.429814
L-Threonine	-0.0240093	(-.0412965691,-.006722112)	0.00648699	0.675971
Thymidine	-0.00311722	(-.0100042781,.0037698451)	0.375016	0.794546
L-Tryptophan	0.00166832	(-.0002050516,.0035416928)	0.0809093	0.631672
Tryptamine	0.0288679	(-.002719372,.0604550909)	0.0732566	0.655555
Thiosulfate	0.00760053	(-.0115565288,.0267575915)	0.436798	0.697776
Tetradecanoate	-2.64435e-05	(-.0019114868,.0018585997)	0.978065	0.128528
Tyramine	0.0295988	(-.001409422,.0606070995)	0.0613621	0.657764
L-Tyrosine	0.00100989	(-.0013730587,.003392829)	0.406184	0.457771
Uracil	0.00484576	(-.0032819942,.0129735159)	0.242593	0.70843
Uracil	0.00114801	(-.0010243621,.0033203784)	0.300314	0.691825
Uridine	-0.00339223	(-.0093197297,.0025352745)	0.262007	0.838685
L-Valine	-0.00170804	(-.0062911061,.0028750344)	0.465117	0.24224
Xanthine	0.0044444	(-.0122789635,.0211677609)	0.60245	0.0609004
Zinc	0.000400743	(-.0008182892,.0016197751)	0.519371	0.760671
95%-CI= 95% confidence interval
Estimates from mixed linear regressions with random effects for batch, adjusted for total read couts, study group

## Sheet: BMI
Sheet3: Summary statistics of flux analyses regarding BMI
Metabolite	b	95%-CI	p-value BMI effect	p-value (non-linearity)
1,2-Diacyl-sn-glycerol (dioctadecanoyl, n-C18:0)	-0.00506445	(-.0141774757,.004048579)	0.276055	0.149324
1,3-Propanediol	-0.00478745	(-.0354122464,.025837342)	0.759305	0.0435487
Meso-2,6-Diaminoheptanedioate	-0.00433846	(-.0099567865,.0012798655)	0.130158	0.383323
2-Demethylmenaquinone 8	-0.00456239	(-.0149517843,.0058269962)	0.389404	0.32763
2-Oxobutanoate	-0.000409615	(-.0015928425,.0007736125)	0.497449	0.155531
3-Methyl-2-Oxopentanoate	-0.0080996	(-.0166255779,.000426377)	0.0626104	0.594287
4-Aminobutanoate	-0.0190872	(-.0313559032,-.0068184271)	0.00229432	0.906198
4-Hydroxybenzoate	-0.00625552	(-.0120366815,-.0004743576)	0.03394	0.667017
L-Cystine	0.00997416	(-.002222368,.0221706896)	0.108972	0.0120067
Acetate	0.0235737	(-.0135031507,.0606504599)	0.212707	0.790568
Acetoacetate	0.00261993	(-.0127931733,.0180330424)	0.739016	0.408158
Acetaldehyde	-0.00085732	(-.0015814273,-.0001332131)	0.0203119	0.683139
N-Acetyl-D-Glucosamine	-0.00239356	(-.007166149,.0023790331)	0.325625	0.19959
N-Acetyl-D-Mannosamine	0.00655004	(-.0145405415,.027640617)	0.542723	0.261017
Adenine	0.00612465	(-.006311617,.0185609243)	0.33442	0.554625
Adenosine	0.0067563	(-.0047666575,.0182792527)	0.250476	0.83127
2-Oxoglutarate	-0.00666397	(-.0293371222,.016009176)	0.564573	0.935055
D-alanine	0.0156825	(-.0084639483,.0398290394)	0.203037	0.630038
L-Alanine	-0.000954945	(-.0026521799,.0007422909)	0.270128	0.648423
L-Arginine	0.00175666	(-.0068920315,.0104053457)	0.690561	0.952992
L-Asparagine	-0.00258923	(-.0110810624,.0059026059)	0.550101	0.375635
L-Aspartate	9.40309e-05	(.0000144785,.0001735833)	0.0205214	0.173867
Butanol	-0.0172981	(-.0421707127,.007574549)	0.172854	0.360798
Butyrate	-0.00495409	(-.0102738645,.0003656942)	0.0679661	0.329565
Calcium	0.00110399	(-.001122621,.0033306004)	0.331159	0.610291
Cysteinyl-Glycine	-0.0174137	(-.0361065562,.0012792295)	0.067875	0.97718
Methanethiol	-0.102516	(-.271189798,.0661570076)	0.233564	0.519106
Chorismate	0.000135053	(-.0024648584,.0027349651)	0.918907	0.958593
Citrate	-0.00699801	(-.0310422861,.0170462594)	0.568378	0.113751
Chloride	0.00110399	(-.001122621,.0033306004)	0.331159	0.610291
Carbon Dioxide	0.0140642	(-.0016301534,.0297586132)	0.0790226	0.00459252
Co2+	0.00110435	(-.0011222155,.0033309116)	0.330992	0.610029
Cu2+	0.00110399	(-.001122621,.0033306004)	0.331159	0.610291
L-Cysteine	0.00118635	(.0003396154,.0020330753)	0.00603108	0.510368
Cytidine	0.00385307	(-.0068489505,.0145550983)	0.480406	0.382579
2-Deoxyadenosine	0.00728002	(-.0046940834,.0192541249)	0.23341	0.86678
Deoxycytidine	0.00336015	(-.0073248646,.0140451569)	0.53766	0.226469
Laurate	0.00805224	(-.0012684698,.0173729442)	0.0904118	0.433007
Deoxyguanosine	-0.00313722	(-.0139119162,.0076374716)	0.56822	0.217642
Diacetyl	-0.0107091	(-.0657615999,.044343488)	0.70301	0.87997
Dephospho Coenzyme A	-0.0184203	(-.0478203149,.0109796955)	0.219448	0.00752144
Ethanol	-0.00570221	(-.0094668191,-.001937604)	0.00299027	0.994895
Iron (Fe2+)	0.00115062	(-.001218522,.0035197719)	0.341149	0.824722
Iron (Fe3+)	0.000196221	(-.0003792337,.0007716751)	0.503932	0.681686
Formate	0.0125254	(.0021779314,.0228729209)	0.0176684	0.139665
D-Fructose	-0.00334221	(-.0086038678,.0019194499)	0.213143	0.311442
Fumarate	-0.00315724	(-.0081038357,.001789365)	0.210944	0.156653
D-Galactose	-0.00633173	(-.0303987964,.0177353458)	0.606106	0.0616271
D-Glucose	-0.00186442	(-.0037902922,.0000614591)	0.0577729	0.97449
Gluconic acid	-0.0250065	(-.0471800697,-.0028328992)	0.0270796	0.918738
L-Glutamine	-0.0016375	(-.0036868147,.0004118128)	0.117324	0.207428
L-Glutamate	3.70784e-06	(-.0014379009,.0014453166)	0.995978	0.0448305
Glycine	0.00170238	(.0007449916,.0026597607)	0.000491924	0.969062
Glycerol	-0.00182974	(-.0035076752,-.0001518031)	0.0325751	0.756825
Guanosine	0.00764695	(-.0017095284,.0170034189)	0.109187	0.96198
Oxidized Glutathione	0.00794517	(-.0087974976,.0246878411)	0.352323	0.455882
Reduced Glutathione	0.00909868	(-.0092170724,.0274144286)	0.330232	0.536407
Guanine	0.00577933	(-.004241706,.0158003693)	0.258329	0.556403
H2	0.00279341	(-.0032537616,.0088405828)	0.365265	0.686064
Water	0.0186279	(-.0017097636,.0389655382)	0.0726231	0.0111133
Hydrogen sulfide	-0.0189977	(-.0309495696,-.0070457658)	0.00183707	0.807353
Proton	0.0162995	(-.0202886549,.0528876178)	0.382589	0.299499
Hexadecanoate	0.00151591	(-.0042960379,.0073278573)	0.609204	0.0777538
Histamine	0.0041895	(-.0525190653,.0608980583)	0.884871	0.254902
Hypoxanthine	-0.00354711	(-.0077598046,.00066559)	0.0988822	0.138492
L-Isoleucine	-0.00423273	(-.0099253426,.0014598796)	0.145026	0.468029
Indole	-0.00300639	(-.0067039427,.0006911569)	0.111025	0.607983
Inosine	0.00820092	(-.0052429974,.0216448284)	0.231854	0.993377
Isobutyrate	0.000386739	(-.0005789572,.0013524352)	0.4325	0.348571
Isocaproate	0.00908639	(-.0045819067,.0227546854)	0.192595	0.265124
Isovalerate	0.00908639	(-.0045819093,.0227546824)	0.192595	0.265124
Isoprene	-0.0262917	(-.0606244818,.0080411524)	0.133377	0.122656
Ka+	0.00110399	(-.001122621,.0033306004)	0.331159	0.610291
D-Lactate	0.0132553	(-.0010866171,.0275971893)	0.0700686	0.0308973
L-Lactate	-0.00363798	(-.0087010224,.0014250578)	0.15904	0.129824
L-Leucine	0.00609518	(-.0043947041,.0165850616)	0.254769	0.421605
L-Lysine	0.00856375	(-.0009759202,.0181034109)	0.0784999	0.184014
L-Malate	-0.00703651	(-.0241363335,.0100633072)	0.419944	0.985716
Maltose	0.00160374	(-.0002554194,.0034629045)	0.0908949	0.486277
Maltotriose	-0.0170277	(-.0465696323,.0125143325)	0.258603	0.00892539
Methanol	-0.00221946	(-.0155137382,.0110748124)	0.743506	0.650597
L-Methionine	-0.0157421	(-.0263395827,-.0051446852)	0.00359747	0.956227
Mg	0.00110399	(-.001122621,.0033306004)	0.331159	0.610291
mn2	0.00110399	(-.001122621,.0033306004)	0.331159	0.610291
D-Mannitol	-0.0290316	(-.051233903,-.0068293094)	0.010382	0.820553
Menaquinone 7	-0.00593845	(-.0130018805,.0011249809)	0.0993929	0.342495
Nicotinate	-0.00155891	(-.0055421851,.002424371)	0.443048	0.895782
Nicotinamide	0.00279457	(-.0037125794,.0093017188)	0.39994	0.133672
Ammonia	0.00522518	(-.005856883,.0163072521)	0.355423	0.451366
Octadecanoate	0.00322781	(-.005879585,.0123352076)	0.487279	0.116045
Octadecenoate (N-C18:1)	-0.000267173	(-.0058136789,.0052793328)	0.924783	0.00265007
Ornithine	-0.000775924	(-.0030775988,.0015257507)	0.508786	0.767286
Oxalate	-0.0139167	(-.0490024472,.0211691272)	0.436915	0.452597
Phenylacetate	-0.00790916	(-.0170431903,.0012248691)	0.0896714	0.974081
L-Phenylalanine	0.00553096	(-.0013597688,.0124216965)	0.115673	0.162505
Heme	0.000249198	(-.0000343548,.0005327518)	0.0849793	0.865935
Phenylpyruvic acid	-0.0557225	(-.138387944,.0269429808)	0.186449	0.833173
Phosphate	0.00307991	(.0014304365,.0047293786)	0.000252547	0.826931
(R)-Pantothenate	-0.00195873	(-.0153493104,.0114318567)	0.774345	0.165489
Propionate	0.00177259	(-.0069000122,.0104452015)	0.688717	0.964181
Pyrophosphate	0.00593106	(-.0037324501,.0155945601)	0.228998	0.0311658
L-Proline	0.000706628	(-.0003860678,.0017993229)	0.204985	0.867656
1, 4-Butanediammonium	-0.00668756	(-.0224721689,.0090970552)	0.406319	0.769832
Pyruvate	-0.00736016	(-.0214825281,.0067622033)	0.307029	0.290625
Ubiquinone-8	-0.00339149	(-.0070372482,.0002542664)	0.0682625	0.861321
Reduced riboflavin	0.0125329	(-.0027326754,.0277983936)	0.107592	0.00743744
Ribose	0.00829743	(-.0147491062,.031343963)	0.480409	0.00608502
Riboflavin	0.0137916	(-.0021516116,.029734843)	0.0899886	0.00897451
L-Serine	0.00566527	(-.0111394146,.0224699547)	0.508772	0.587726
Siroheme	-0.00185169	(-.0035048909,-.0001984843)	0.0281437	0.392234
Sulfite	-0.0203406	(-.0534066025,.0127254496)	0.227944	0.118189
Sulfate	0.00110394	(-.001122669,.003330543)	0.331181	0.6103
Spermidine	-0.00235053	(-.0045023441,-.0001987211)	0.0322766	0.38223
Starch, Structure 2	0.0126295	(-.0056485345,.0309075226)	0.175651	0.926321
Succinate	0.0212422	(-.000271173,.0427554872)	0.0529585	0.514896
L-Threonine	0.0277659	(-.0035637353,.0590954953)	0.0823839	0.120566
Thymidine	0.00741629	(-.0051485896,.0199811622)	0.247334	0.412606
L-Tryptophan	-0.00226548	(-.0056768134,.0011458488)	0.193046	0.534242
Tryptamine	0.00154245	(-.0562576747,.0593425737)	0.958287	0.290942
Thiosulfate	-0.0269121	(-.0619338655,.0081096678)	0.132038	0.259145
Tetradecanoate	0.0011898	(-.0022289077,.0046085121)	0.495163	0.0189246
Tyramine	0.00423567	(-.0525145858,.0609859258)	0.883696	0.253328
L-Tyrosine	-0.00271443	(-.0070521321,.0016232671)	0.22001	0.350046
Uracil	-0.0199189	(-.034659538,-.0051782695)	0.00808537	0.929997
Uracil	-0.00327852	(-.0072466573,.0006896234)	0.105374	0.634811
Uridine	0.00552573	(-.0052875493,.0163390135)	0.316552	0.291245
L-Valine	0.00394223	(-.004425624,.0123100755)	0.355814	0.494477
Xanthine	0.0190839	(-.01101021,.0491780031)	0.213907	0.25023
Zinc	0.00110399	(-.001122621,.0033306004)	0.331159	0.610291
BMI=body mass index
95%-CI= 95% confidence interval
Estimates from mixed linear regressions with random effects for batch, adjusted for total read couts, study group, age, and sex

## Sheet: Sex
Sheet4: Summary statistics of flux analyses regarding sex
Metabolite	b	95%-CI	p-value sex effect
1,2-Diacyl-sn-glycerol (dioctadecanoyl, n-C18:0)	-0.0296691	(-.119278166,.0599399199)	0.516381
1,3-Propanediol	-0.0355301	(-.336103214,.2650429262)	0.816784
Meso-2,6-Diaminoheptanedioate	-0.0305754	(-.0857356282,.0245847589)	0.277296
2-Demethylmenaquinone 8	-0.0913964	(-.193161478,.0103686791)	0.0783626
2-Oxobutanoate	-0.00689836	(-.0184784394,.0046817228)	0.242981
3-Methyl-2-Oxopentanoate	0.00236483	(-.0818318733,.0865615296)	0.956099
4-Aminobutanoate	-0.121284	(-.2416976494,-.0008697609)	0.048368
4-Hydroxybenzoate	-0.00855531	(-.0656441424,.0485335165)	0.768972
L-Cystine	-0.0140626	(-.1337678612,.1056426038)	0.817897
Acetate	0.119828	(-.2453379037,.4849940991)	0.520123
Acetoacetate	-0.116081	(-.2678067983,.0356448965)	0.133741
Acetaldehyde	-0.00860875	(-.0157312267,-.0014862705)	0.0178384
N-Acetyl-D-Glucosamine	-0.019703	(-.0664109714,.0270050041)	0.408363
N-Acetyl-D-Mannosamine	-0.00626949	(-.213949446,.2014104661)	0.952818
Adenine	0.0132442	(-.1080834363,.1345717757)	0.830586
Adenosine	0.0707043	(-.0420197987,.183428397)	0.218939
2-Oxoglutarate	0.192653	(-.0298771247,.4151830438)	0.0897312
D-alanine	-0.004703	(-.2420629878,.2326569838)	0.969022
L-Alanine	-0.0272511	(-.0439853188,-.0105169637)	0.00141415
L-Arginine	0.0669287	(-.0177732444,.1516307129)	0.121454
L-Asparagine	-0.0248066	(-.1080532786,.0584401383)	0.559189
L-Aspartate	0.000585589	(-.0002053759,.001376553)	0.146765
Butanol	-0.221795	(-.4687036123,.025113983)	0.0783046
Butyrate	0.00127951	(-.0512924218,.053851441)	0.961954
Calcium	-0.0183415	(-.0401949869,.0035120314)	0.0999735
Cysteinyl-Glycine	-0.208874	(-.3923387003,-.025408549)	0.0256544
Methanethiol	-0.381462	(-2.036940543,1.274016075)	0.651541
Chorismate	-0.00965132	(-.0351209836,.0158183338)	0.457665
Citrate	0.000737041	(-.2361653287,.2376394101)	0.995135
Chloride	-0.0183415	(-.0401949869,.0035120314)	0.0999735
Carbon Dioxide	-0.0182846	(-.1717339717,.1351648582)	0.81534
Co2+	-0.0183435	(-.040196593,.0035094992)	0.099928
Cu2+	-0.0183415	(-.0401949869,.0035120314)	0.0999735
L-Cysteine	0.00874466	(.0003194708,.017169857)	0.0419231
Cytidine	0.038601	(-.0662127869,.1434147374)	0.470406
2-Deoxyadenosine	0.0745283	(-.0426092166,.1916657724)	0.21239
Deoxycytidine	0.0482272	(-.0568402718,.1532947084)	0.368308
Laurate	0.019496	(-.071489565,.1104816256)	0.674505
Deoxyguanosine	-0.000883896	(-.1067122941,.1049445026)	0.986939
Diacetyl	0.0369061	(-.5034179296,.5772301255)	0.893503
Dephospho Coenzyme A	-0.287278	(-.5791129923,.0045563636)	0.0536858
Ethanol	-0.0332725	(-.0706155085,.004070511)	0.0807551
Iron (Fe2+)	-0.0149012	(-.0381536485,.0083512691)	0.209105
Iron (Fe3+)	0.00494296	(-.0007054563,.0105913702)	0.0863131
Formate	0.00805642	(-.0935911888,.109704028)	0.876551
D-Fructose	-0.0365463	(-.0883868074,.0152941608)	0.167055
Fumarate	0.00516854	(-.0438617471,.054198833)	0.836314
D-Galactose	0.0474924	(-.1892400127,.2842248816)	0.694171
D-Glucose	-0.00423178	(-.0231898987,.0147263402)	0.66175
Gluconic acid	0.0156938	(-.2028400107,.2342275305)	0.888065
L-Glutamine	-0.0200224	(-.0401358356,.0000909506)	0.051045
L-Glutamate	0.0109059	(-.0031586266,.0249704202)	0.128563
Glycine	0.00983373	(.0003434093,.0193240601)	0.0422666
Glycerol	-0.00934281	(-.0258112445,.0071256236)	0.266173
Guanosine	0.0713011	(-.0202292303,.1628314591)	0.126813
Oxidized Glutathione	0.0678173	(-.0975400265,.2331746685)	0.421494
Reduced Glutathione	0.0803264	(-.1006011924,.2612539628)	0.38421
Guanine	0.0385612	(-.0593512012,.1364736569)	0.440174
H2	0.0256165	(-.033828885,.0850619091)	0.398336
Water	-0.12685	(-.3265306455,.0728302134)	0.213095
Hydrogen sulfide	0.000507055	(-.1180399403,.1190540505)	0.993311
Proton	-0.373799	(-.7338952547,-.0137027126)	0.0418965
Hexadecanoate	-0.00460223	(-.0620703619,.0528659117)	0.875276
Histamine	0.068366	(-.4884878812,.6252199607)	0.809843
Hypoxanthine	-0.0052321	(-.0465784466,.0361142464)	0.804119
L-Isoleucine	0.00849062	(-.04813542,.065116653)	0.768849
Indole	-0.0388071	(-.0753610012,-.002253217)	0.0374542
Inosine	0.0936661	(-.0378498741,.2251821239)	0.162747
Isobutyrate	0.00513135	(-.0043196476,.0145823394)	0.287262
Isocaproate	0.0472361	(-.0865071647,.1809792741)	0.488793
Isovalerate	0.047236	(-.0865071804,.1809792542)	0.488794
Isoprene	0.25123	(-.0885076984,.590967382)	0.147238
Ka+	-0.0183415	(-.0401949869,.0035120314)	0.0999735
D-Lactate	0.194814	(.0521659495,.3374620098)	0.00743474
L-Lactate	0.00501809	(-.0451481964,.0551843696)	0.844568
L-Leucine	0.0433572	(-.0601794484,.1468938952)	0.411784
L-Lysine	0.0444988	(-.0491301478,.1381277027)	0.351591
L-Malate	0.131118	(-.0368590364,.2990941443)	0.126044
Maltose	0.00772968	(-.0107081425,.0261674941)	0.411262
Maltotriose	-0.285037	(-.5784864855,.0084124554)	0.0569393
Methanol	-0.0405836	(-.1720313521,.0908642081)	0.545096
L-Methionine	-0.0343913	(-.139390956,.0706084385)	0.520899
Mg	-0.0183415	(-.0401949869,.0035120314)	0.0999735
mn2	-0.0183415	(-.0401949869,.0035120314)	0.0999735
D-Mannitol	-0.137852	(-.3557612791,.0800563451)	0.215011
Menaquinone 7	-0.0186648	(-.0887149111,.0513853658)	0.60151
Nicotinate	-0.00643338	(-.0457797779,.0329130164)	0.748615
Nicotinamide	-0.0192542	(-.0829345248,.0444261317)	0.553443
Ammonia	-0.0566192	(-.165723577,.0524852632)	0.3091
Octadecanoate	-0.0119539	(-.1021794603,.0782716772)	0.795116
Octadecenoate (N-C18:1)	-0.0177626	(-.0721084817,.0365832651)	0.521781
Ornithine	-0.021195	(-.0438120084,.0014219428)	0.0662483
Oxalate	0.0718276	(-.2725288015,.4161839267)	0.682673
Phenylacetate	-0.0648647	(-.1548819053,.0251524875)	0.157858
L-Phenylalanine	0.0301805	(-.0375008731,.097861833)	0.382125
Heme	0.00283848	(.0000609117,.0056160431)	0.0451831
Phenylpyruvic acid	-0.307998	(-1.119334842,.5033380591)	0.456853
Phosphate	0.00810706	(-.0081729233,.0243870459)	0.329056
(R)-Pantothenate	-0.0649834	(-.1978099724,.0678431218)	0.337617
Propionate	-0.0547534	(-.1408989221,.0313921404)	0.212861
Pyrophosphate	0.0300461	(-.064798282,.1248904628)	0.534663
L-Proline	0.00930699	(-.0014174851,.0200314625)	0.0889599
1, 4-Butanediammonium	0.0558017	(-.0993925163,.2109960083)	0.480981
Pyruvate	0.0205044	(-.1181023169,.1591111582)	0.771861
Ubiquinone-8	-0.0174369	(-.0533499167,.0184761775)	0.341289
Reduced riboflavin	-0.0180968	(-.1679234011,.1317297844)	0.812863
Ribose	0.00873941	(-.2174553365,.2349341628)	0.939637
Riboflavin	-0.0352323	(-.1919372608,.1214727346)	0.659458
L-Serine	-0.085851	(-.2527790943,.0810771408)	0.313451
Siroheme	-0.00188565	(-.0181113348,.0143400443)	0.819822
Sulfite	0.443635	(.118752533,.7685166399)	0.00744222
Sulfate	-0.0183414	(-.040194866,.0035120593)	0.0999741
Spermidine	-0.0269085	(-.0478741616,-.0059428861)	0.0118853
Starch, Structure 2	0.0360332	(-.1448433541,.2169097581)	0.696202
Succinate	0.0387376	(-.1755883866,.2530636144)	0.723154
L-Threonine	0.286394	(-.0245505529,.5973379048)	0.071041
Thymidine	0.0846116	(-.0389408681,.2081641656)	0.179522
L-Tryptophan	-0.0387675	(-.0724697359,-.0050652778)	0.0241624
Tryptamine	0.0964973	(-.4708757091,.6638702254)	0.738874
Thiosulfate	0.341574	(-.0028441991,.6859918939)	0.0519221
Tetradecanoate	-0.00791074	(-.0417730294,.0259515422)	0.647041
Tyramine	0.0692092	(-.4881125471,.626530912)	0.807702
L-Tyrosine	-0.0216334	(-.0641412891,.0208744302)	0.318532
Uracil	0.0615773	(-.0830975331,.2062521794)	0.404162
Uracil	-0.0226269	(-.0614893433,.0162355827)	0.253808
Uridine	0.050373	(-.0559558377,.1567017554)	0.353134
L-Valine	0.0217863	(-.0613519086,.104924425)	0.607527
Xanthine	-0.286533	(-.5836770911,.0106114217)	0.0587618
Zinc	-0.0183415	(-.0401949869,.0035120314)	0.0999735
95%-CI= 95% confidence interval
Estimates from mixed linear regressions with random effects for batch, adjusted for total read couts, study group, and age

## Sheet: Constipation
Sheet 5: Summary statistics of flux analyses regarding Constipation
Metabolite	b	95%-CI	p-value (constipated vs.no constipationl)	p-value interaction (constipation X PD)	Global test (interaction term & PD term)
1,2-Diacyl-sn-glycerol (dioctadecanoyl, n-C18:0)	0.0305858	(-.0803183475,.1414898519)	0.588832	0.930812	0.86126
1,3-Propanediol	0.04225	(-.3314403641,.4159402712)	0.824628	0.142561	0.320789
Meso-2,6-Diaminoheptanedioate	-0.0261885	(-.0943598954,.0419828631)	0.45149	0.19222	0.321617
2-Demethylmenaquinone 8	-0.0555904	(-.1815710499,.070390215)	0.387117	0.63857	0.616743
2-Oxobutanoate	-0.00971066	(-.024141,.0047196756)	0.187194	0.349547	0.263214
3-Methyl-2-Oxopentanoate	0.0139361	(-.0912724059,.1191445285)	0.795157	0.48685	0.760851
4-Aminobutanoate	-0.0442098	(-.1937314062,.1053118228)	0.562244	0.707916	0.78851
4-Hydroxybenzoate	-0.0255853	(-.0966193691,.045448732)	0.480221	0.396446	0.546455
L-Cystine	0.101133	(-.0471432715,.2494097202)	0.181285	0.67595	0.375919
Acetate	-0.0922988	(-.5433250715,.3587275415)	0.688354	0.343755	0.601269
Acetoacetate	-0.0841127	(-.272132025,.1039065533)	0.380588	0.354591	0.443662
Acetaldehyde	0.00377059	(-.0050498428,.0125910244)	0.402114	0.641114	0.6321
N-Acetyl-D-Glucosamine	-0.0193273	(-.0771784698,.0385239552)	0.512599	0.231594	0.394467
N-Acetyl-D-Mannosamine	0.0406526	(-.216205866,.2975110712)	0.756408	0.251732	0.49411
Adenine	0.0353037	(-.1149523667,.1855597992)	0.645152	0.32306	0.551958
Adenosine	0.0356763	(-.1039654129,.1753179859)	0.616554	0.287934	0.501549
2-Oxoglutarate	0.0314449	(-.245011832,.3079015794)	0.823589	0.821808	0.951105
D-alanine	0.407668	(.1156729159,.6996627129)	0.00621159	0.0124142	0.00133888
L-Alanine	0.00601893	(-.014798865,.0268367291)	0.570936	0.755998	0.772673
L-Arginine	0.0984562	(-.0059791387,.2028914958)	0.0646382	0.0464015	0.0245271
L-Asparagine	0.0335147	(-.0695268151,.1365561584)	0.523808	0.00203356	0.00695275
L-Aspartate	-0.000743067	(-.0017180071,.000231874)	0.135223	0.347167	0.271157
Butanol	0.27337	(-.0317898049,.5785300046)	0.0791249	0.114816	0.0650849
Butyrate	-0.00770153	(-.0733403298,.0579372781)	0.818118	0.172951	0.379371
Calcium	-0.0257878	(-.0527789747,.0012033608)	0.0611261	0.74489	0.165152
Cysteinyl-Glycine	0.0328463	(-.1950669272,.2607595814)	0.777587	0.318961	0.584795
Methanethiol	0.128443	(-1.928335059,2.185222)	0.902584	0.701695	0.922354
Chorismate	-0.00449453	(-.0360644528,.0270753942)	0.780218	0.051208	0.143517
Citrate	-0.094266	(-.3873892265,.1988573155)	0.528493	0.850029	0.805841
Chloride	-0.0257878	(-.0527789747,.0012033608)	0.0611261	0.74489	0.165152
Carbon Dioxide	-0.290198	(-.4761960889,-.1042008031)	0.00222829	0.711885	0.00882759
Co2+	-0.0257848	(-.0527754505,.001205802)	0.0611509	0.744655	0.165191
Cu2+	-0.0257878	(-.0527789747,.0012033608)	0.0611261	0.74489	0.165152
L-Cysteine	0.000556248	(-.0099506314,.0110631284)	0.917357	0.959003	0.990302
Cytidine	0.0433669	(-.0862983119,.1730321758)	0.512136	0.232826	0.395771
2-Deoxyadenosine	0.03762	(-.1074871601,.1827270956)	0.61136	0.252329	0.456385
Deoxycytidine	0.046166	(-.0839867754,.1763187248)	0.486923	0.108953	0.21705
Laurate	0.00361645	(-.1088348701,.1160677733)	0.94974	0.876174	0.972883
Deoxyguanosine	0.0970372	(-.0346747128,.2287492059)	0.148744	0.0244158	0.0276127
Diacetyl	0.347634	(-.3225087805,1.017776379)	0.309285	0.517639	0.484258
Dephospho Coenzyme A	0.299835	(-.0593648117,.6590356322)	0.101831	0.123356	0.0721773
Ethanol	0.0388408	(-.0069856531,.0846672963)	0.0966747	0.488566	0.230959
Iron (Fe2+)	-0.0259211	(-.0546585509,.0028162848)	0.0770799	0.958093	0.251219
Iron (Fe3+)	0.00544752	(-.0015717948,.0124668417)	0.12824	0.512287	0.24762
Formate	-0.0173525	(-.1433020105,.1085970042)	0.787136	0.829662	0.942253
D-Fructose	0.00787518	(-.0569972095,.0727475633)	0.811936	0.175284	0.382923
Fumarate	0.0140821	(-.0470546208,.0752188753)	0.651662	0.581431	0.775589
D-Galactose	0.0310813	(-.2615050464,.3236677305)	0.835068	0.827689	0.955717
D-Glucose	0.00196931	(-.0214573682,.0253959791)	0.869133	0.285418	0.557588
Gluconic acid	0.205602	(-.0664585674,.4776630629)	0.138557	0.029287	0.0282428
L-Glutamine	0.00320875	(-.02177822,.0281957272)	0.801279	0.55834	0.816362
L-Glutamate	0.0129828	(-.0045426971,.0305083136)	0.146521	0.110649	0.0861776
Glycine	-0.00685364	(-.0185137883,.0048065053)	0.249307	0.609412	0.452741
Glycerol	0.0239167	(.0036391311,.0441942596)	0.0207936	0.249331	0.0354902
Guanosine	0.0218805	(-.0915275063,.1352884077)	0.705321	0.52803	0.763043
Oxidized Glutathione	-0.0646205	(-.2710244826,.1417835798)	0.539466	0.997383	0.905859
Reduced Glutathione	-0.0664065	(-.2922622314,.159449239)	0.564431	0.980463	0.920775
Guanine	0.0599011	(-.0611624332,.1809646185)	0.33216	0.266636	0.337027
H2	0.0572936	(-.0161404225,.1307276065)	0.126221	0.0375674	0.0352674
Water	-0.285385	(-.5301130866,-.0406564128)	0.0222794	0.50515	0.0590743
Hydrogen sulfide	0.0287511	(-.1178659426,.1753681989)	0.700725	0.149426	0.329515
Proton	-0.330794	(-.7753372704,.1137494358)	0.144717	0.174679	0.136997
Hexadecanoate	0.0185239	(-.0525366989,.089584476)	0.609408	0.642025	0.746669
Histamine	0.753182	(.0605092948,1.44585497)	0.0330744	0.0658881	0.0146925
Hypoxanthine	0.0103625	(-.0409941409,.0617191752)	0.692494	0.513993	0.76992
L-Isoleucine	0.0596481	(-.010489728,.1297858445)	0.0955474	0.653	0.226441
Indole	-0.00956024	(-.0550898944,.0359694183)	0.680669	0.435261	0.655243
Inosine	0.0366785	(-.1262580591,.199615116)	0.659064	0.275496	0.500583
Isobutyrate	0.00653465	(-.0052522577,.0183215607)	0.277213	0.0258924	0.0459741
Isocaproate	0.0845737	(-.0825261968,.2516736761)	0.321202	0.314984	0.357722
Isovalerate	0.0845737	(-.0825261963,.2516736721)	0.321202	0.314984	0.357722
Isoprene	-0.14349	(-.5637171305,.2767362329)	0.503337	0.680856	0.734992
Ka+	-0.0257878	(-.0527789747,.0012033608)	0.0611261	0.74489	0.165152
D-Lactate	0.0911366	(-.0858226521,.2680959083)	0.312778	0.0809209	0.14033
L-Lactate	0.104602	(.0438966492,.1653064766)	0.000732161	0.0694864	0.000614246
L-Leucine	0.0339892	(-.0954610361,.1634394833)	0.606819	0.0732773	0.172801
L-Lysine	0.0592295	(-.0569015735,.1753605227)	0.317491	0.0810924	0.132055
L-Malate	-0.00689142	(-.2153928727,.2016100243)	0.948348	0.716817	0.934379
Maltose	-0.0120958	(-.0347261875,.01053468)	0.294831	0.548568	0.483135
Maltotriose	0.329162	(-.0323105905,.6906345452)	0.0742985	0.104393	0.0459554
Methanol	0.0520775	(-.1119057376,.2160607417)	0.533651	0.703819	0.751047
L-Methionine	0.0651634	(-.0648766431,.1952033941)	0.32603	0.102657	0.155117
Mg	-0.0257878	(-.0527789747,.0012033608)	0.0611261	0.74489	0.165152
mn2	-0.0257878	(-.0527789747,.0012033608)	0.0611261	0.74489	0.165152
D-Mannitol	0.193216	(-.0766204558,.4630516767)	0.160489	0.062617	0.0654541
Menaquinone 7	-0.000152862	(-.0875328429,.0872271188)	0.997264	0.301158	0.585785
Nicotinate	0.0285513	(-.0195167059,.076619367)	0.244353	0.870895	0.523169
Nicotinamide	-0.0511412	(-.130049807,.027767349)	0.20399	0.0442464	0.0584973
Ammonia	-0.0179188	(-.1529491677,.1171114784)	0.794793	0.240228	0.485053
Octadecanoate	0.0245702	(-.0871118545,.1362523431)	0.666326	0.544645	0.704133
Octadecenoate (N-C18:1)	-0.0218974	(-.0891526569,.0453578906)	0.523384	0.252539	0.426884
Ornithine	-0.0114491	(-.0395583861,.0166602016)	0.424693	0.443852	0.548657
Oxalate	0.400264	(-.0251246108,.825652114)	0.0651535	0.0243675	0.0141475
Phenylacetate	-0.0528229	(-.1641853789,.0585395455)	0.352539	0.377231	0.363851
L-Phenylalanine	-0.00772056	(-.0917124964,.0762713744)	0.857027	0.380168	0.669452
Heme	0.00218043	(-.0012598477,.005620711)	0.214157	0.466149	0.352931
Phenylpyruvic acid	0.00705559	(-1.000980189,1.015091377)	0.989055	0.862523	0.985027
Phosphate	-0.0150226	(-.0350661106,.0050209721)	0.141836	0.341995	0.207076
(R)-Pantothenate	0.341786	(.1817424719,.5018300935)	2.8434e-05	0.429473	8.49865e-05
Propionate	0.139458	(.0345701406,.2443462624)	0.00916198	0.40659	0.0238432
Pyrophosphate	0.0278825	(-.0899126998,.1456777884)	0.642698	0.477803	0.698116
L-Proline	-0.00445574	(-.0177705058,.0088590289)	0.511892	0.464929	0.617696
1, 4-Butanediammonium	-0.0903969	(-.2821459446,.1013521147)	0.35549	0.994439	0.653486
Pyruvate	0.157645	(-.0136198971,.328910161)	0.0712161	0.130245	0.062081
Ubiquinone-8	-0.0170048	(-.061891999,.0278823381)	0.457783	0.121499	0.230792
Reduced riboflavin	0.13119	(-.0543551728,.316735628)	0.165809	0.699888	0.35639
Ribose	0.425808	(.1490215949,.7025939803)	0.00256803	0.0284333	0.000907044
Riboflavin	0.121578	(-.072559662,.3157147383)	0.219665	0.700772	0.438269
L-Serine	0.0529262	(-.1524987412,.2583511411)	0.61358	0.509531	0.708386
Siroheme	-0.00433463	(-.0244879673,.0158187141)	0.673351	0.18806	0.384639
Sulfite	-0.120896	(-.5240065367,.2822151591)	0.556662	0.802669	0.815926
Sulfate	-0.0257879	(-.0527790175,.0012031992)	0.0611245	0.744869	0.165147
Spermidine	-0.0105148	(-.036433834,.0154041743)	0.426544	0.225126	0.352792
Starch, Structure 2	0.0183267	(-.2041030098,.2407564882)	0.871709	0.0574565	0.16238
Succinate	0.299616	(.0364188918,.5628136934)	0.0256701	0.688003	0.0575548
L-Threonine	0.155152	(-.2316515542,.5419561288)	0.431769	0.0325438	0.073003
Thymidine	0.0717467	(-.0812098482,.2247032506)	0.357911	0.128424	0.205928
L-Tryptophan	-0.00476077	(-.0468184263,.037296884)	0.824422	0.380837	0.65663
Tryptamine	0.743517	(.0372677162,1.449765457)	0.0390757	0.0658544	0.0170045
Thiosulfate	-0.240354	(-.6669960628,.1862882263)	0.26952	0.332254	0.33976
Tetradecanoate	0.010992	(-.0309916644,.0529756094)	0.607847	0.727391	0.735345
Tyramine	0.757496	(.064326899,1.450664265)	0.0322055	0.0652291	0.0142312
L-Tyrosine	0.0455711	(-.0068706262,.0980129049)	0.0885343	0.609309	0.206525
Uracil	0.03418	(-.1455272157,.2138872392)	0.709311	0.568073	0.792722
Uracil	-0.0219474	(-.0700780619,.026183254)	0.371463	0.293113	0.385907
Uridine	0.0317949	(-.0999787959,.1635686197)	0.636279	0.21651	0.41657
L-Valine	0.0497656	(-.0535423728,.1530735412)	0.34509	0.0486551	0.0875132
Xanthine	0.824183	(.4694734645,1.178892976)	5.26204e-06	0.201694	1.3579e-05
Zinc	-0.0257878	(-.0527789747,.0012033608)	0.0611261	0.74489	0.165152
BMI=body mass index
95%-CI= 95% confidence interval
Estimates from mixed linear regressions with random effects for batch, adjusted for total read couts, study group, age, BMI and sex

## Sheet: Medication
Sheet 6: Summary statistics of flux analyses regarding Medication
	Dopamine Agonists			MAO-B/COMT inhibitors			Levodopa
Metabolite	b	95%-CI	p-value	b	95%-CI	p-value	b	95%-CI	p-value	global p-value (all medication terms)
1,2-Diacyl-sn-glycerol (dioctadecanoyl, n-C18:0)	-0.0623378	(-.190331459,.0656559393)	0.339792	0.094689	(-.0310409199,.2204189301)	0.139923	0.00380935	(-.128747806,.1363665015)	0.955083	0.215939
1,3-Propanediol	0.131855	(-.3267319883,.590441909)	0.573069	0.0931804	(-.3498094511,.5361702016)	0.680144	-0.108732	(-.577428851,.3599649969)	0.649334	0.978072
Meso-2,6-Diaminoheptanedioate	-0.0127099	(-.0908480321,.0654283075)	0.749874	0.0125387	(-.0645746276,.0896519687)	0.749961	0.0113036	(-.0693574968,.0919647515)	0.783574	0.944952
2-Demethylmenaquinone 8	-0.137286	(-.2756799473,.0011070778)	0.0518611	-0.15023	(-.2866660814,-.0137943439)	0.030918	0.044097	(-.1013930257,.189586964)	0.552478	0.0901298
2-Oxobutanoate	-0.00585888	(-.0209893273,.009271561)	0.447884	-0.00588116	(-.0208120479,.0090497228)	0.440106	-0.00177245	(-.017420339,.0138754467)	0.824309	0.78412
3-Methyl-2-Oxopentanoate	-0.101831	(-.220119672,.0164581059)	0.0915525	-0.0100089	(-.1279585838,.1079408752)	0.867908	0.0615949	(-.0613438569,.1845336978)	0.326108	0.310636
4-Aminobutanoate	0.132541	(-.0354517094,.3005328502)	0.12202	0.0070955	(-.1601508702,.1743418676)	0.93373	-0.0457249	(-.2204833375,.1290335951)	0.608079	0.449289
4-Hydroxybenzoate	-0.0604309	(-.1403785937,.0195168227)	0.138474	0.00122383	(-.0787604856,.0812081466)	0.976076	0.0116454	(-.0717541574,.0950450149)	0.784332	0.483966
L-Cystine	-0.154936	(-.3279285999,.0180556807)	0.0791914	-0.148939	(-.3197615577,.0218840963)	0.0874744	0.155944	(-.0227162725,.3346048962)	0.0871256	0.0991625
Acetate	-0.0909677	(-.5870306036,.4050951343)	0.719283	-0.308804	(-.7958169239,.1782081526)	0.213952	-0.0722915	(-.5844215129,.4398385616)	0.782037	0.616677
Acetoacetate	-0.0946579	(-.3102288492,.1209131173)	0.389444	0.0806121	(-.1322803024,.2935045663)	0.458	-0.156592	(-.3781421604,.0649583639)	0.16596	0.276139
Acetaldehyde	-0.00161828	(-.0114473035,.0082107473)	0.746927	-0.00354087	(-.0132263106,.0061445776)	0.47366	0.00685933	(-.0032238096,.0169424792)	0.182427	0.576177
N-Acetyl-D-Glucosamine	-0.0494534	(-.1118581906,.0129513224)	0.120376	0.0410184	(-.0207292087,.1027659783)	0.192921	-0.0568301	(-.1211055278,.0074454197)	0.0831082	0.0247372
N-Acetyl-D-Mannosamine	0.0777814	(-.2227445842,.3783074226)	0.611963	-0.0872541	(-.3837556801,.2092475408)	0.564091	0.105021	(-.2049676525,.4150105626)	0.506679	0.736041
Adenine	0.13167	(-.0263299399,.2896703156)	0.102396	0.00415061	(-.153361109,.161662338)	0.95881	-0.0906782	(-.2551690296,.0738126839)	0.279937	0.294085
Adenosine	0.11245	(-.0246235065,.2495226035)	0.107861	-0.0354769	(-.171910041,.1009561415)	0.610295	-0.00831058	(-.1511372139,.134516053)	0.909203	0.294426
2-Oxoglutarate	-0.183034	(-.480784058,.1147167932)	0.228268	-0.0908837	(-.3859062295,.2041388461)	0.54599	0.119576	(-.1887470951,.4278995603)	0.447178	0.618186
D-alanine	0.262618	(-.0830680733,.6083033028)	0.136491	-0.0474248	(-.3912731884,.2964236248)	0.78691	0.0581159	(-.3014811897,.4177130363)	0.751428	0.390388
L-Alanine	0.000966971	(-.0245186012,.0264525423)	0.94072	-0.000908287	(-.0260596285,.0242430535)	0.943573	0.0136125	(-.0125935427,.039818533)	0.308637	0.781282
L-Arginine	0.0589513	(-.0560838544,.1739863788)	0.315181	-0.0563205	(-.1703035741,.0576625752)	0.332823	0.0551765	(-.0642109383,.1745639343)	0.365029	0.302874
L-Asparagine	0.0763245	(-.0358244842,.1884734183)	0.182243	-0.0124339	(-.1239069027,.0990391812)	0.826948	-0.0474703	(-.1632311083,.0682905401)	0.421555	0.443633
L-Aspartate	0.000326327	(-.0007067273,.0013593821)	0.535834	0.000366542	(-.0006525351,.001385619)	0.480835	-0.00108376	(-.002135814,-.0000317064)	0.0434838	0.242502
Butanol	-0.0832459	(-.4794690928,.3129773412)	0.680497	-0.0304054	(-.4216434953,.3608326442)	0.878934	0.121112	(-.2876119291,.5298349865)	0.561396	0.932399
Butyrate	-0.061603	(-.1355489674,.0123430336)	0.102509	-0.00182693	(-.0758879208,.0722340587)	0.961439	0.0578438	(-.0189958871,.1346835519)	0.140096	0.200063
Calcium	-0.0248251	(-.0539360265,.0042857603)	0.0946399	-0.0237766	(-.0525229111,.0049697728)	0.104992	0.00523058	(-.0251138246,.035574985)	0.735479	0.24875
Cysteinyl-Glycine	-0.0294152	(-.2967407787,.2379103718)	0.829249	0.0634108	(-.2002369942,.3270585409)	0.637357	0.0251429	(-.2508023212,.3010882064)	0.858265	0.936856
Methanethiol	-0.451733	(-2.780197036,1.87673016)	0.703765	1.67813	(-.5879733763,3.94424087)	0.146662	1.28706	(-1.107817334,3.681939634)	0.292191	0.225977
Chorismate	-0.0179834	(-.0535791178,.0176123008)	0.322077	0.00791393	(-.0273169459,.0431448059)	0.659743	-0.0041358	(-.0410038584,.0327322569)	0.825976	0.644412
Citrate	-0.12675	(-.473120965,.219620703)	0.473236	-0.255062	(-.5948267173,.0847031442)	0.141197	0.230028	(-.1260645934,.5861204859)	0.20548	0.363009
Chloride	-0.0248251	(-.0539360265,.0042857603)	0.0946399	-0.0237766	(-.0525229111,.0049697728)	0.104992	0.00523058	(-.0251138246,.035574985)	0.735479	0.24875
Carbon Dioxide	0.166321	(-.0487256555,.3813684669)	0.129552	0.0585238	(-.1552733818,.2723209569)	0.591605	0.0761585	(-.1473226893,.2996397719)	0.504183	0.364613
Co2+	-0.0248245	(-.0539355395,.004286559)	0.0946502	-0.0237827	(-.0525290488,.0049636225)	0.104902	0.0052312	(-.0251133501,.0355757402)	0.73545	0.248658
Cu2+	-0.0248251	(-.0539360265,.0042857603)	0.0946399	-0.0237766	(-.0525229111,.0049697728)	0.104992	0.00523058	(-.0251138246,.035574985)	0.735479	0.24875
L-Cysteine	0.00620319	(-.006105482,.0185118539)	0.32327	-0.00172572	(-.0139208093,.0104693609)	0.781508	-0.00541364	(-.018188723,.0073614375)	0.406219	0.584172
Cytidine	0.14789	(.0197990206,.2759815061)	0.0236409	0.0220796	(-.1066528966,.1508120229)	0.736748	-0.00104815	(-.1357465376,.133650231)	0.987832	0.151608
2-Deoxyadenosine	0.121834	(-.0216719741,.2653392879)	0.0961177	-0.0332517	(-.1762100322,.1097065847)	0.648475	-0.0204207	(-.1700171807,.1291757473)	0.789049	0.279889
Deoxycytidine	0.172345	(.0428787513,.3018114878)	0.00907817	0.00764036	(-.12330328,.1385839912)	0.908952	-0.0265648	(-.1634529871,.110323312)	0.703682	0.0635505
Laurate	0.0275851	(-.103464285,.1586343953)	0.679929	-0.00199992	(-.1311993803,.1271995366)	0.975797	0.0677932	(-.0679332793,.2035195864)	0.327595	0.740122
Deoxyguanosine	-0.0100283	(-.1694462124,.1493895726)	0.901875	-0.135218	(-.2912186384,.0207819462)	0.089345	0.157207	(-.0061428574,.3205567754)	0.0592601	0.118293
Diacetyl	0.794021	(.0095223414,1.578520112)	0.0472832	0.0850935	(-.7001875644,.8703744864)	0.831808	-0.389309	(-1.208147352,.4295302062)	0.351417	0.206956
Dephospho Coenzyme A	0.497794	(.0632602156,.9323277148)	0.0247489	0.389345	(-.0424569631,.8211464184)	0.0771863	-0.0142935	(-.4711056977,.4425186686)	0.951099	0.0886232
Ethanol	-0.00274175	(-.0569253391,.0514418321)	0.920998	-0.00372576	(-.0571969069,.049745385)	0.891374	0.0331078	(-.0225423415,.0887579859)	0.2436	0.717045
Iron (Fe2+)	-0.0137495	(-.0448496439,.0173507022)	0.386213	-0.0151517	(-.0458228533,.0155194936)	0.33293	0.00442848	(-.0277532342,.0366101866)	0.787385	0.735175
Iron (Fe3+)	0.00182065	(-.0063621985,.010003494)	0.662776	0.00358075	(-.0044825241,.0116440163)	0.384091	0.00399753	(-.0044653834,.0124604495)	0.354547	0.565574
Formate	0.0393782	(-.0985608631,.1773172288)	0.575806	-0.032086	(-.1682660411,.1040939861)	0.644227	-0.0881831	(-.22994891,.0535826288)	0.222782	0.508029
D-Fructose	-0.0633406	(-.1333433872,.0066621303)	0.0761566	0.0394755	(-.0304095858,.1093606517)	0.268246	0.0193006	(-.0539646331,.0925658902)	0.605629	0.0858623
Fumarate	-0.0992257	(-.1643560833,-.0340952857)	0.00282661	-0.0340633	(-.100178868,.0320522106)	0.312595	0.0405121	(-.0285620705,.1095861816)	0.250341	0.0254468
D-Galactose	-0.111648	(-.4471646733,.2238682599)	0.514267	0.0742423	(-.2571580767,.4056427082)	0.660601	-0.116303	(-.4626090478,.2300030996)	0.510389	0.719445
D-Glucose	-0.0176244	(-.0442614337,.009012598)	0.194696	0.00769777	(-.0189924408,.0343879762)	0.571886	0.0100761	(-.0174631155,.0376152728)	0.473304	0.391221
Gluconic acid	0.0120258	(-.3231248785,.347176528)	0.943933	-0.0918541	(-.4222517207,.2385436086)	0.585829	-0.0129043	(-.3588424478,.3330337887)	0.941717	0.944597
L-Glutamine	-0.0174725	(-.0450399197,.0100948883)	0.214146	-0.0299165	(-.0568079234,-.0030250294)	0.0292248	0.0164825	(-.0119990769,.044963989)	0.256692	0.135756
L-Glutamate	0.00211404	(-.0169361474,.0211642225)	0.827818	-0.00900558	(-.0277477212,.0097365669)	0.346315	-0.000365844	(-.0200325694,.0193008824)	0.970916	0.75567
Glycine	-0.000113118	(-.0130454481,.0128192129)	0.986322	0.000292863	(-.0124697604,.0130554856)	0.964127	-0.0139905	(-.0271288214,-.0008521504)	0.0368803	0.213098
Glycerol	-0.00324254	(-.0272787213,.0207936459)	0.791469	-0.0142051	(-.0378108422,.0094006549)	0.238225	0.0260776	(.0016543024,.0505008996)	0.036374	0.164451
Guanosine	0.0910683	(-.0155586201,.1976951257)	0.0941359	0.0129848	(-.0933074847,.1192770036)	0.810771	-0.0122282	(-.1234044493,.0989480546)	0.829319	0.415321
Oxidized Glutathione	0.0225448	(-.1947928793,.2398825366)	0.838892	-0.192281	(-.4043347099,.019772437)	0.0755334	-0.0163396	(-.2406904403,.2080112537)	0.886491	0.269457
Reduced Glutathione	0.0255593	(-.2118402184,.2629587591)	0.832874	-0.212546	(-.4441106325,.0190195508)	0.0720214	-0.0122468	(-.2573194425,.2328259032)	0.921977	0.2619
Guanine	0.117881	(-.0054184202,.2411798567)	0.0609535	0.0342547	(-.0887022047,.1572116791)	0.585046	-0.0591878	(-.1879235085,.0695478286)	0.367526	0.274575
H2	0.0641495	(-.0153543449,.1436534039)	0.113777	-0.0491799	(-.1282301761,.0298703648)	0.222707	0.0853741	(.0034189501,.1673293302)	0.0411785	0.0148371
Water	0.118474	(-.1558752128,.3928228711)	0.397339	0.0903804	(-.1806590789,.3614199556)	0.513391	0.102625	(-.1807773626,.3860265789)	0.477868	0.62956
Hydrogen sulfide	0.0368369	(-.1250547216,.1987285278)	0.655618	0.0131186	(-.1467518968,.1729891418)	0.872227	0.0202286	(-.1469623148,.1874194216)	0.81255	0.960442
Proton	-0.388221	(-.871168711,.0947271458)	0.115134	-0.0715118	(-.5518619414,.4088383322)	0.770448	0.099816	(-.4015976856,.6012297671)	0.696412	0.468363
Hexadecanoate	-0.00767555	(-.0826361559,.0672850526)	0.840941	-0.0158672	(-.0898071997,.0580727903)	0.674047	0.0713718	(-.0050709578,.1478144768)	0.0672579	0.344561
Histamine	-0.0446779	(-.8870070544,.7976511726)	0.917202	0.0774303	(-.7537811413,.9086417292)	0.855129	0.577366	(-.2866393686,1.441370748)	0.190286	0.597581
Hypoxanthine	-0.0462998	(-.103002592,.010402987)	0.109515	-0.0100196	(-.0664816514,.0464425342)	0.727984	0.0448097	(-.0137853067,.1034047062)	0.133911	0.235492
L-Isoleucine	-0.0250284	(-.1054410091,.0553841685)	0.541836	0.0159154	(-.0635064562,.0953371575)	0.694499	0.0577376	(-.024805008,.140280259)	0.170384	0.444287
Indole	-0.00138607	(-.0497093381,.0469371999)	0.955168	0.0329345	(-.0145455832,.0804145502)	0.17398	-0.00717014	(-.057116611,.0427763336)	0.77843	0.555408
Inosine	0.120978	(-.0397937082,.2817493589)	0.140256	-0.0353849	(-.1952093325,.1244395944)	0.664337	0.00808298	(-.1591894941,.175355463)	0.924545	0.378088
Isobutyrate	0.0052988	(-.0075786339,.0181762293)	0.419963	-0.0123482	(-.0249158893,.0002194188)	0.0541362	0.0123252	(-.0008354884,.0254859139)	0.0664259	0.0296481
Isocaproate	0.0794799	(-.094513799,.2534736663)	0.370623	-0.142828	(-.3133546452,.0276993022)	0.100673	0.103997	(-.0752734082,.2832673432)	0.255539	0.110512
Isovalerate	0.0794799	(-.0945138459,.2534736176)	0.370623	-0.142828	(-.3133546554,.0276992884)	0.100673	0.103997	(-.0752733536,.2832673928)	0.255538	0.110512
Isoprene	-0.370615	(-.8665971827,.1253668251)	0.143043	-0.19624	(-.6884776252,.2959979923)	0.434581	0.12415	(-.3914226541,.6397225483)	0.636956	0.518474
Ka+	-0.0248251	(-.0539360265,.0042857603)	0.0946399	-0.0237766	(-.0525229111,.0049697728)	0.104992	0.00523058	(-.0251138246,.035574985)	0.735479	0.24875
D-Lactate	0.00750212	(-.1834634052,.198467649)	0.938625	-0.118178	(-.3058369526,.0694800739)	0.217094	0.201334	(.0079704363,.3946968098)	0.0412753	0.123499
L-Lactate	-0.0139241	(-.0860063283,.0581580934)	0.70498	0.0229471	(-.0481637766,.094057982)	0.52708	0.0569901	(-.017159048,.1311391833)	0.131964	0.351134
L-Leucine	0.118004	(-.0186441676,.2546512912)	0.0905417	-0.0682004	(-.203992629,.0675918645)	0.324932	0.0286501	(-.1138028179,.1711029437)	0.693443	0.128721
L-Lysine	-0.0023592	(-.1350860021,.1303676077)	0.972209	-0.0842168	(-.2144306238,.0459970535)	0.204933	0.00999402	(-.1269952721,.1469833199)	0.886299	0.630041
L-Malate	-0.153988	(-.3900301092,.0820534028)	0.201025	-0.0188856	(-.2532159722,.2154447787)	0.874487	-0.152224	(-.3959852213,.0915380583)	0.22097	0.290222
Maltose	0.0152297	(-.0127459247,.0432052613)	0.285978	-0.0131713	(-.0411665167,.0148239695)	0.356461	-0.0149473	(-.043754208,.0138596378)	0.309162	0.286464
Maltotriose	0.515941	(.0768996311,.9549819479)	0.0212643	0.373514	(-.0636827386,.8107110088)	0.0940377	0.00773815	(-.4542513647,.4697276647)	0.973811	0.0845822
Methanol	-0.100535	(-.2820932555,.0810237911)	0.277791	0.0916723	(-.0906471055,.273991636)	0.324382	0.0574327	(-.1338915809,.2487569377)	0.556296	0.340524
L-Methionine	0.0213797	(-.1270161258,.1697755227)	0.777655	0.0213957	(-.1250524326,.1678439266)	0.774613	0.0120284	(-.1411758481,.1652326)	0.877704	0.981379
Mg	-0.0248251	(-.0539360265,.0042857603)	0.0946399	-0.0237766	(-.0525229111,.0049697728)	0.104992	0.00523058	(-.0251138246,.035574985)	0.735479	0.24875
mn2	-0.0248251	(-.0539360265,.0042857603)	0.0946399	-0.0237766	(-.0525229111,.0049697728)	0.104992	0.00523058	(-.0251138246,.035574985)	0.735479	0.24875
D-Mannitol	0.0443645	(-.279787172,.3685161283)	0.788509	-0.154865	(-.4737818203,.1640522493)	0.341224	0.0677905	(-.2666887616,.4022697804)	0.691194	0.721349
Menaquinone 7	-0.148733	(-.2424986861,-.0549665046)	0.00187778	-0.0202746	(-.1160050228,.0754558829)	0.678071	0.0228125	(-.0773025335,.1229276284)	0.655161	0.0196809
Nicotinate	0.0282343	(-.0196019374,.0760706134)	0.247343	0.0434924	(-.0030500801,.0900348063)	0.0670228	0.0265077	(-.0229106193,.0759259544)	0.293115	0.0989012
Nicotinamide	-0.0635497	(-.1509090388,.0238095446)	0.153932	-0.0128591	(-.0998381025,.0741199664)	0.771998	0.0198439	(-.0706018285,.1102895733)	0.667183	0.553702
Ammonia	-0.0285799	(-.1762396915,.1190798083)	0.704423	0.133003	(-.0108016215,.2768068547)	0.0698712	0.0388715	(-.1132430058,.1909859834)	0.616476	0.184685
Octadecanoate	-0.00980449	(-.1244362606,.1048272718)	0.866869	-0.0239151	(-.1369831493,.0891529265)	0.678469	0.112092	(-.0047210631,.2289057822)	0.0600058	0.318554
Octadecenoate (N-C18:1)	0.0368489	(-.0419036675,.1156014221)	0.3591	0.00743258	(-.0706866527,.0855518034)	0.852069	-0.104903	(-.1849671374,-.024838641)	0.0102284	0.0715139
Ornithine	-0.0084617	(-.0409094149,.0239860224)	0.609268	-0.00700474	(-.0390360416,.0250265637)	0.668205	-8.37624e-05	(-.0336083047,.0334407798)	0.996093	0.949685
Oxalate	0.327168	(-.1835902358,.8379259926)	0.209311	-0.0533438	(-.5602567106,.4535691986)	0.836594	0.351895	(-.1743739805,.878163578)	0.19001	0.249729
Phenylacetate	-0.0249352	(-.1504629085,.1005925821)	0.69703	0.134193	(.0123262688,.2560588184)	0.0309118	0.0227138	(-.1068705221,.1522981895)	0.731187	0.0964509
L-Phenylalanine	0.0702324	(-.0180749663,.1585397394)	0.119045	0.0115552	(-.076353105,.0994634183)	0.796694	-0.0590212	(-.1504471492,.0324047484)	0.205771	0.304935
Heme	0.00299113	(-.0006962554,.0066785232)	0.111861	0.00102125	(-.0026476389,.0046901453)	0.585365	-0.000345946	(-.0041870498,.003495158)	0.859883	0.47505
Phenylpyruvic acid	-0.227728	(-1.360482701,.9050270584)	0.69356	0.537053	(-.5740850894,1.648190263)	0.343475	0.701057	(-.4628389152,1.864953001)	0.237778	0.382259
Phosphate	-0.0224227	(-.0446417915,-.0002036288)	0.047937	0.00175705	(-.0204840714,.0239981801)	0.876949	-0.00321308	(-.0264709729,.0200448195)	0.786569	0.188433
(R)-Pantothenate	0.0747392	(-.1172880627,.2667665125)	0.445559	0.0122673	(-.1769762375,.201510925)	0.8989	0.235403	(.0407771066,.4300279492)	0.0177589	0.0695058
Propionate	-0.052918	(-.1730412351,.0672053099)	0.387904	0.00732057	(-.1115475743,.1261887157)	0.903924	0.132273	(.009959949,.2545863309)	0.0340429	0.154443
Pyrophosphate	0.0603785	(-.0137952819,.1345522163)	0.110614	-0.00806563	(-.0819408319,.0658095795)	0.830557	0.0110779	(-.0661792197,.0883349572)	0.778681	0.350218
L-Proline	0.00122636	(-.0142862502,.0167389761)	0.876863	0.00433107	(-.0109619914,.019624135)	0.578846	-0.0127606	(-.0286286357,.0031074184)	0.114992	0.465293
1, 4-Butanediammonium	-0.183034	(-.4088885245,.0428204886)	0.112203	0.00403677	(-.220947054,.2290205956)	0.971947	0.129993	(-.1028509722,.3628376581)	0.27386	0.296077
Pyruvate	-0.0558997	(-.2560015852,.1442020985)	0.584016	-0.0884978	(-.285629687,.1086341625)	0.378924	0.075326	(-.1310552434,.2817071408)	0.474389	0.770621
Ubiquinone-8	-0.0930831	(-.1386760649,-.0474901575)	6.2946e-05	-0.0158434	(-.0633568615,.0316699981)	0.5134	0.0202857	(-.0293697252,.0699410853)	0.423304	0.00100471
Reduced riboflavin	-0.188944	(-.4047724761,.0268853536)	0.0861958	-0.185126	(-.3981573254,.0279051798)	0.0885257	0.147635	(-.0761758688,.3714456694)	0.196055	0.157101
Ribose	0.274298	(-.0366441884,.5852406944)	0.0838118	0.009138	(-.3011010952,.3193771022)	0.953964	0.126401	(-.1973826625,.4501851139)	0.444185	0.237493
Riboflavin	-0.220738	(-.4459408595,.0044642783)	0.0547177	-0.213901	(-.4358763777,.0080752462)	0.0589371	0.16097	(-.0727096511,.3946494742)	0.176978	0.0960079
L-Serine	-0.000474519	(-.2430430073,.2420939684)	0.996941	0.00479894	(-.2345865682,.2441844398)	0.968658	0.137946	(-.1113463909,.3872389848)	0.278122	0.745661
Siroheme	-0.0361172	(-.0563665846,-.0158678103)	0.00047259	-0.00710221	(-.027936498,.0137320813)	0.504049	0.0101776	(-.0115815112,.031936686)	0.359272	0.00597232
Sulfite	-0.338502	(-.798739558,.1217348352)	0.149431	-0.190269	(-.6468249167,.2662873983)	0.414037	0.035952	(-.4427032469,.514607329)	0.882963	0.528091
Sulfate	-0.0248251	(-.05393593,.0042857165)	0.0946394	-0.0237765	(-.0525227312,.0049698185)	0.104993	0.00523061	(-.0251137174,.0355749472)	0.735477	0.248751
Spermidine	-0.000826206	(-.0314464783,.0297940657)	0.957824	-0.0238488	(-.0537987503,.0061012008)	0.118596	0.00696815	(-.0246161962,.038552501)	0.665445	0.44859
Starch, Structure 2	0.268542	(.0111155014,.5259682058)	0.0408949	-0.0300307	(-.2902440722,.2301827716)	0.82105	-0.125563	(-.3953242823,.1441981425)	0.361619	0.156895
Succinate	0.400558	(.1278288044,.6732873655)	0.0039944	0.193847	(-.0788867557,.4665816667)	0.163603	0.0890718	(-.1992332205,.3773767777)	0.544827	0.0199619
L-Threonine	-0.0489572	(-.5006123869,.4026979518)	0.831756	-0.284994	(-.7282000663,.1582116466)	0.207556	0.302676	(-.16079157,.7661429071)	0.200549	0.423729
Thymidine	0.188104	(.0305877652,.3456212285)	0.0192546	-0.0105109	(-.1690743712,.14805255)	0.896628	-0.0809611	(-.2462508146,.0843286375)	0.337047	0.077411
L-Tryptophan	0.00229715	(-.041619334,.0462136265)	0.918344	0.029829	(-.0134375203,.0730954852)	0.176616	-0.0119225	(-.0573249037,.0334799875)	0.606779	0.576357
Tryptamine	-0.0391752	(-.896264991,.8179145604)	0.928617	0.0913246	(-.7544081039,.9370572582)	0.832386	0.610711	(-.2679749791,1.489396747)	0.173126	0.561074
Thiosulfate	-0.238915	(-.7395202509,.2616905417)	0.349584	-0.350373	(-.8424744506,.1417277177)	0.16287	-0.00843461	(-.526823468,.5099542466)	0.97456	0.507254
Tetradecanoate	-0.00189995	(-.0469302519,.0431303433)	0.934093	-0.0105793	(-.0549842514,.0338256312)	0.640533	0.0255065	(-.0207748374,.0717878703)	0.280065	0.739797
Tyramine	-0.0390355	(-.8820860296,.8040151112)	0.92769	0.0804351	(-.7514723632,.912342653)	0.849698	0.574955	(-.2898371861,1.439746513)	0.192548	0.600223
L-Tyrosine	-0.00490735	(-.0638637746,.0540490706)	0.870407	-0.0428813	(-.1006188083,.0148562082)	0.145488	0.0606051	(.0006097246,.1206003861)	0.0477167	0.144888
Uracil	-0.231019	(-.4474539911,-.0145847018)	0.0364351	-0.153656	(-.3691330228,.0618213181)	0.162221	0.0620919	(-.1646600464,.2888437833)	0.591475	0.174347
Uracil	0.0149961	(-.0374726566,.067464869)	0.575358	0.0372251	(-.0146705285,.0891207601)	0.159755	-0.0401963	(-.0944117544,.0140191965)	0.146182	0.347326
Uridine	0.16225	(.028552692,.2959464103)	0.0173814	0.0260706	(-.108537138,.1606782975)	0.704241	-0.0347531	(-.1754933259,.1059870855)	0.628403	0.124527
L-Valine	0.0613529	(-.0484145789,.1711204632)	0.273301	-0.0709695	(-.1799053971,.0379663179)	0.201646	0.0697481	(-.0438316533,.1833278081)	0.228747	0.121658
Xanthine	0.165908	(-.2900361417,.621853116)	0.475729	-0.163041	(-.6130123621,.2869304688)	0.477601	0.168181	(-.3024711457,.6388332219)	0.483699	0.583752
Zinc	-0.0248251	(-.0539360265,.0042857603)	0.0946399	-0.0237766	(-.0525229111,.0049697728)	0.104992	0.00523058	(-.0251138246,.035574985)	0.735479	0.24875
95%-CI= 95% confidence interval
Estimates from mixed linear regressions with random effects for batch, adjusted for total read couts, age, BMI, sex, duration of disease

## Sheet: Duration
Sheet 7: Summary statistics of flux analyses regarding disease duration
Metabolite	b	95%-CI	p-value duration
1,2-Diacyl-sn-glycerol (dioctadecanoyl, n-C18:0)	0.00308236	(-.0081590729,.014323801)	0.590981
1,3-Propanediol	-0.00449136	(-.0460248925,.0370421818)	0.832149
Meso-2,6-Diaminoheptanedioate	-0.00388106	(-.0108910641,.0031289341)	0.277865
2-Demethylmenaquinone 8	-0.00255041	(-.0150361764,.009935351)	0.688896
2-Oxobutanoate	-0.000454284	(-.0018229896,.0009144208)	0.515351
3-Methyl-2-Oxopentanoate	-0.0013819	(-.0121848625,.0094210669)	0.802034
4-Aminobutanoate	0.00167116	(-.013503574,.0168458888)	0.829108
4-Hydroxybenzoate	-0.00384194	(-.0111443875,.0034605073)	0.302461
L-Cystine	0.00439544	(-.0110338277,.0198247037)	0.576607
Acetate	-0.0423857	(-.0863534832,.0015819957)	0.0588325
Acetoacetate	0.00288301	(-.0167378406,.0225038649)	0.773355
Acetaldehyde	-8.65767e-05	(-.0009619784,.000788825)	0.846302
N-Acetyl-D-Glucosamine	-0.00448958	(-.0101014459,.0011222936)	0.116881
N-Acetyl-D-Mannosamine	0.000795438	(-.0262027157,.0277935921)	0.953951
Adenine	-0.00115384	(-.0152121858,.0129045031)	0.8722
Adenosine	-0.00281498	(-.0154235103,.0097935481)	0.66169
2-Oxoglutarate	-0.0126512	(-.0381198453,.0128173746)	0.330261
D-alanine	0.0523097	(.0218653847,.0827541079)	0.000758184
L-Alanine	0.00101608	(-.0012941059,.003326266)	0.388664
L-Arginine	0.00645793	(-.0039529514,.0168688186)	0.22407
L-Asparagine	-2.07717e-07	(-.0099043197,.0099039042)	0.999967
L-Aspartate	-4.91629e-05	(-.000139917,.0000415911)	0.288352
Butanol	0.0302926	(-.0048065321,.0653916686)	0.0907293
Butyrate	-0.00195992	(-.0085588005,.0046389539)	0.560482
Calcium	-5.4678e-05	(-.0025566117,.0024472557)	0.965834
Cysteinyl-Glycine	-0.0112275	(-.0355279036,.0130728396)	0.365166
Methanethiol	0.0403668	(-.1658208639,.2465544523)	0.701189
Chorismate	-0.000828644	(-.0040433191,.0023860311)	0.613406
Citrate	0.00638227	(-.0246925784,.0374571265)	0.687283
Chloride	-5.4678e-05	(-.0025566117,.0024472557)	0.965834
Carbon Dioxide	-0.0107104	(-.0304611012,.0090402916)	0.28785
Co2+	-5.51478e-05	(-.0025570684,.0024467727)	0.965541
Cu2+	-5.4678e-05	(-.0025566117,.0024472557)	0.965834
L-Cysteine	0.000922914	(-.0001952431,.0020410711)	0.10572
Cytidine	0.00500985	(-.0067402399,.0167599318)	0.403344
2-Deoxyadenosine	-0.00325569	(-.0164418857,.0099304998)	0.628444
Deoxycytidine	0.00535293	(-.0066206011,.0173264574)	0.380906
Laurate	-0.000145868	(-.0119042278,.0116124927)	0.980602
Deoxyguanosine	0.00631254	(-.0078012424,.0204263184)	0.380696
Diacetyl	0.00801487	(-.0615307736,.0775605121)	0.821296
Dephospho Coenzyme A	-0.0258834	(-.0650554009,.0132885858)	0.195295
Ethanol	-0.000970565	(-.0057063098,.0037651798)	0.687917
Iron (Fe2+)	0.00133113	(-.0013237805,.0039860397)	0.325758
Iron (Fe3+)	-3.44884e-05	(-.0007630019,.0006940252)	0.926073
Formate	0.000313779	(-.011985951,.0126135097)	0.960122
D-Fructose	0.00136502	(-.0054623314,.0081923686)	0.695159
Fumarate	-0.000725221	(-.006704482,.0052540391)	0.812096
D-Galactose	-0.0219566	(-.0512395268,.0073262721)	0.14167
D-Glucose	-0.00186652	(-.0042299936,.0004969565)	0.121658
Gluconic acid	-0.0159567	(-.0463983456,.0144848897)	0.304249
L-Glutamine	0.00113008	(-.0013473739,.0036075355)	0.371306
L-Glutamate	-0.000437226	(-.0021558442,.0012813924)	0.618043
Glycine	-0.00146773	(-.0026107484,-.0003247032)	0.0118446
Glycerol	0.00165593	(-.0004582395,.0037700898)	0.124748
Guanosine	-0.00337222	(-.0132443988,.0064999659)	0.503177
Oxidized Glutathione	0.0175702	(-.0015653276,.0367056582)	0.0719184
Reduced Glutathione	0.0191868	(-.001781531,.0401551386)	0.0729026
Guanine	-0.00289318	(-.0139265345,.0081401717)	0.607291
H2	0.00590737	(-.0011924503,.0130071808)	0.102937
Water	-0.014443	(-.0394687349,.0105826647)	0.257992
Hydrogen sulfide	0.00123421	(-.0130350973,.0155035124)	0.865384
Proton	-0.0139676	(-.0570496474,.0291144395)	0.525142
Hexadecanoate	0.00680994	(.000170007,.0134498686)	0.0444157
Histamine	0.0152908	(-.0595316095,.0901132239)	0.688758
Hypoxanthine	-0.00112829	(-.0063239377,.0040673593)	0.67038
L-Isoleucine	0.00273661	(-.0043792498,.009852471)	0.450993
Indole	0.00316255	(-.0012150819,.0075401845)	0.156792
Inosine	-0.00348899	(-.0183659945,.0113880166)	0.645764
Isobutyrate	0.000722212	(-.0004124078,.0018568317)	0.212191
Isocaproate	0.00822713	(-.0071768516,.0236311082)	0.295192
Isovalerate	0.00822713	(-.0071768494,.02363111)	0.295192
Isoprene	-0.0125109	(-.0574490065,.0324271472)	0.585299
Ka+	-5.4678e-05	(-.0025566117,.0024472557)	0.965834
D-Lactate	0.000786018	(-.0167182348,.0182902708)	0.929868
L-Lactate	0.00463794	(-.0017050937,.010980964)	0.15183
L-Leucine	0.00449273	(-.0076756172,.0166610753)	0.469282
L-Lysine	0.00481457	(-.0069713236,.016600471)	0.423334
L-Malate	-0.00219888	(-.022638571,.0182408096)	0.833004
Maltose	0.00189611	(-.0006401733,.0044323844)	0.142851
Maltotriose	-0.023801	(-.0634079993,.0158060962)	0.238878
Methanol	0.00190463	(-.0149668084,.0187760757)	0.824888
L-Methionine	0.000931203	(-.0120556701,.0139180766)	0.888236
Mg	-5.4678e-05	(-.0025566117,.0024472557)	0.965834
mn2	-5.4678e-05	(-.0025566117,.0024472557)	0.965834
D-Mannitol	0.0200456	(-.008722616,.0488138553)	0.172034
Menaquinone 7	-0.00773279	(-.0165081687,.0010425851)	0.0841489
Nicotinate	0.0018285	(-.0024866624,.0061436675)	0.406249
Nicotinamide	-0.00190177	(-.00985611,.0060525619)	0.639355
Ammonia	2.68258e-06	(-.0132804697,.0132858348)	0.999684
Octadecanoate	0.0099008	(-.0002785301,.0200801394)	0.0566068
Octadecenoate (N-C18:1)	-0.0011296	(-.0080980816,.0058388877)	0.750704
Ornithine	-0.00157379	(-.0045263701,.0013787857)	0.296159
Oxalate	0.0458074	(.0011985428,.0904163247)	0.0441542
Phenylacetate	0.00178245	(-.0095534331,.0131183346)	0.757942
L-Phenylalanine	-0.00545674	(-.0134773996,.0025639204)	0.18239
Heme	1.82829e-05	(-.0003167903,.000353356)	0.914834
Phenylpyruvic acid	0.0287013	(-.0713792753,.1287818618)	0.57406
Phosphate	-0.000153272	(-.0021752155,.0018686723)	0.88189
(R)-Pantothenate	0.0204451	(.0032621869,.0376279722)	0.0196973
Propionate	0.00702131	(-.0033699804,.0174125937)	0.185393
Pyrophosphate	-0.00134082	(-.0081410631,.0054594324)	0.699164
L-Proline	0.000876039	(-.0005074798,.0022595573)	0.21459
1, 4-Butanediammonium	-0.0121173	(-.0321959367,.0079612402)	0.236876
Pyruvate	-0.00305341	(-.0212923578,.0151855382)	0.742821
Ubiquinone-8	-0.0029128	(-.0072548525,.0014292556)	0.188573
Reduced riboflavin	0.00556793	(-.0137709986,.0249068564)	0.572551
Ribose	0.0453313	(.0183244205,.0723381068)	0.00100252
Riboflavin	0.00728678	(-.0129367597,.0275103283)	0.480065
L-Serine	-0.0124665	(-.0338622885,.008929354)	0.253458
Siroheme	6.22137e-05	(-.0018452468,.0019696742)	0.949029
Sulfite	-0.0159988	(-.0567293458,.024731841)	0.441381
Sulfate	-5.4678e-05	(-.0025566057,.0024472498)	0.965834
Spermidine	0.00174992	(-.0009502074,.0044500484)	0.204003
Starch, Structure 2	0.0219079	(-.0011649319,.044980761)	0.0627432
Succinate	0.00970408	(-.014736326,.0341444915)	0.436448
L-Threonine	0.00499308	(-.0354861295,.0454722876)	0.808966
Thymidine	0.0026251	(-.012014385,.017264577)	0.725248
L-Tryptophan	0.00319175	(-.0007889458,.0071724425)	0.116064
Tryptamine	0.0145804	(-.061571555,.090732341)	0.707465
Thiosulfate	-0.0159393	(-.0600797663,.0282011986)	0.479101
Tetradecanoate	0.00371506	(-.0002801731,.0077102989)	0.0683764
Tyramine	0.0148488	(-.0600439635,.0897415179)	0.697575
L-Tyrosine	0.00353228	(-.001623653,.0086882032)	0.179352
Uracil	-0.000539723	(-.0205029568,.0194235112)	0.95774
Uracil	0.000209803	(-.0044999097,.0049195163)	0.930425
Uridine	0.00284794	(-.0095583847,.0152542657)	0.652768
L-Valine	0.00166725	(-.0082991089,.0116336049)	0.743004
Xanthine	0.0151644	(-.0243979146,.0547266336)	0.452496
Zinc	-5.4678e-05	(-.0025566117,.0024472557)	0.965834
95%-CI= 95% confidence interval
Estimates from mixed linear regressions with random effects for batch, adjusted for total read couts, age, BMI, and sex

## Sheet: Hoehn and Yahr
Sheet 8: Summary statistics of flux analyses regarding Hoehn and Yahr Staging
Metabolite	b	95%-CI	p-value Hoehn and Yahr
1,2-Diacyl-sn-glycerol (dioctadecanoyl, n-C18:0)	0.0334722	(-.0820275025,.1489719367)	0.570032
1,3-Propanediol	-0.159823	(-.5803810575,.2607360275)	0.456372
Meso-2,6-Diaminoheptanedioate	0.0595455	(-.0114999589,.1305909442)	0.100443
2-Demethylmenaquinone 8	-0.00699313	(-.1346148765,.1206286147)	0.914473
2-Oxobutanoate	0.0122342	(-.0016215296,.0260898795)	0.0835249
3-Methyl-2-Oxopentanoate	-0.0328589	(-.1433629166,.0776451611)	0.560025
4-Aminobutanoate	0.0620013	(-.0930533388,.2170559698)	0.433201
4-Hydroxybenzoate	-0.0674299	(-.1420192984,.0071595405)	0.076422
L-Cystine	-0.0796493	(-.2370754794,.0777768545)	0.321374
Acetate	0.154342	(-.2952045916,.6038890731)	0.501004
Acetoacetate	0.142138	(-.0572966519,.3415726708)	0.162451
Acetaldehyde	-0.00351686	(-.0124623942,.0054286761)	0.440978
N-Acetyl-D-Glucosamine	0.0650951	(.0087486903,.1214416085)	0.0235569
N-Acetyl-D-Mannosamine	0.128821	(-.1468003424,.404441834)	0.359638
Adenine	-0.0996599	(-.2425335785,.0432138039)	0.171578
Adenosine	-0.118774	(-.2462453394,.008696508)	0.0678128
2-Oxoglutarate	0.154161	(-.105317028,.4136391214)	0.24424
D-alanine	0.200489	(-.1093759744,.5103542397)	0.204749
L-Alanine	0.0165803	(-.006904795,.0400653378)	0.166444
L-Arginine	-0.135694	(-.2396755522,-.0317129189)	0.0105359
L-Asparagine	-0.027363	(-.1280787543,.0733528446)	0.594385
L-Aspartate	0.000290255	(-.0006379399,.0012184506)	0.539943
Butanol	0.00965022	(-.3550323153,.3743327489)	0.958637
Butyrate	-0.0398165	(-.1073537477,.0277206496)	0.247887
Calcium	0.0129545	(-.0125915966,.0385004971)	0.320271
Cysteinyl-Glycine	0.137669	(-.1100721132,.3854099022)	0.27609
Methanethiol	-0.479535	(-2.589355755,1.630285689)	0.655977
Chorismate	0.0302642	(-.0022363893,.0627647314)	0.0679863
Citrate	-0.040319	(-.3585354056,.2778974474)	0.803877
Chloride	0.0129545	(-.0125915966,.0385004971)	0.320271
Carbon Dioxide	-0.197022	(-.3963788577,.0023341194)	0.0527434
Co2+	0.0129489	(-.0125972023,.0384950941)	0.320478
Cu2+	0.0129545	(-.0125915966,.0385004971)	0.320271
L-Cysteine	0.0104939	(-.0008116814,.0217994539)	0.0688735
Cytidine	-0.0597553	(-.1796562475,.0601456855)	0.328673
2-Deoxyadenosine	-0.113911	(-.2475020839,.0196806298)	0.0946777
Deoxycytidine	-0.0597442	(-.1819425391,.0624540807)	0.337937
Laurate	0.132425	(.0142534744,.2505958787)	0.0280655
Deoxyguanosine	0.0355143	(-.1086202605,.1796489034)	0.629146
Diacetyl	-0.45008	(-1.158075664,.257915636)	0.212776
Dephospho Coenzyme A	-0.252515	(-.651317248,.1462866905)	0.214599
Ethanol	-0.0254944	(-.073797097,.0228083412)	0.300913
Iron (Fe2+)	0.0209302	(-.0060169294,.0478772593)	0.127926
Iron (Fe3+)	-0.00797107	(-.0153021619,-.0006399841)	0.0330839
Formate	0.103591	(-.0210878054,.2282697624)	0.103427
D-Fructose	0.0962565	(.0314993876,.1610135841)	0.00357589
Fumarate	-0.0182872	(-.0794484577,.0428739964)	0.557855
D-Galactose	-0.0633376	(-.3628594286,.2361841753)	0.678538
D-Glucose	-0.00252316	(-.0269616908,.0219153627)	0.839638
Gluconic acid	-0.107837	(-.419076631,.2034016404)	0.497084
L-Glutamine	-0.0134904	(-.0387569963,.0117761524)	0.295344
L-Glutamate	-0.00532167	(-.0229006367,.0122572951)	0.552954
Glycine	0.00383005	(-.0078629372,.015523032)	0.520881
Glycerol	-0.0112908	(-.0328559374,.0102742465)	0.304807
Guanosine	-0.107921	(-.2072687359,-.0085732789)	0.033246
Oxidized Glutathione	-0.0315934	(-.2275172265,.1643305121)	0.751964
Reduced Glutathione	-0.0322165	(-.2469178287,.1824848019)	0.768683
Guanine	-0.0670037	(-.1792520531,.0452447515)	0.242022
H2	-0.057046	(-.129098444,.0150064085)	0.120719
Water	-0.224979	(-.4782844578,.0283274554)	0.0817223
Hydrogen sulfide	0.00402088	(-.1421354293,.1501771975)	0.956999
Proton	-0.133731	(-.5723866705,.3049240995)	0.550155
Hexadecanoate	-0.0110431	(-.0790274139,.0569412126)	0.750205
Histamine	-0.0573969	(-.8237243378,.7089305173)	0.883291
Hypoxanthine	-0.0149759	(-.0681297618,.0381779178)	0.580802
L-Isoleucine	-0.0114774	(-.0843364015,.0613815185)	0.75751
Indole	0.0318728	(-.0126198055,.0763654508)	0.160306
Inosine	-0.147384	(-.2975776456,.0028100604)	0.0544431
Isobutyrate	-0.0104618	(-.0219390445,.001015461)	0.0740096
Isocaproate	-0.132145	(-.2882292472,.0239388351)	0.097043
Isovalerate	-0.132145	(-.2882292131,.0239388672)	0.0970431
Isoprene	-0.0469794	(-.5071991327,.4132404289)	0.841423
Ka+	0.0129545	(-.0125915966,.0385004971)	0.320271
D-Lactate	-0.144789	(-.321358327,.0317808651)	0.108013
L-Lactate	-0.0191406	(-.0840251657,.0457438778)	0.563142
L-Leucine	-0.101719	(-.2250853301,.021647262)	0.106084
L-Lysine	-0.0327121	(-.1532977748,.087873606)	0.594939
L-Malate	0.150696	(-.0570045085,.3583957024)	0.155015
Maltose	0.00885533	(-.0173283219,.0350389765)	0.50742
Maltotriose	-0.265115	(-.6681531977,.137923618)	0.197313
Methanol	0.171792	(.0015741702,.3420089672)	0.0479186
L-Methionine	0.0309355	(-.1019770633,.1638480624)	0.648258
Mg	0.0129545	(-.0125915966,.0385004971)	0.320271
mn2	0.0129545	(-.0125915966,.0385004971)	0.320271
D-Mannitol	0.121596	(-.1723063248,.4154979368)	0.417427
Menaquinone 7	-0.0485184	(-.1380028882,.0409661801)	0.287923
Nicotinate	-0.0362722	(-.0800484945,.0075040589)	0.104378
Nicotinamide	0.0868641	(.0059742418,.1677540062)	0.0353157
Ammonia	0.0904178	(-.0446023483,.2254378699)	0.189347
Octadecanoate	-0.0187244	(-.1229382287,.085489527)	0.724725
Octadecenoate (N-C18:1)	0.0134434	(-.0577484003,.0846352492)	0.711302
Ornithine	0.0315451	(.0018082085,.061282071)	0.0376042
Oxalate	0.23891	(-.2161024874,.6939232115)	0.303431
Phenylacetate	0.0968901	(-.0179823278,.2117624551)	0.0983008
L-Phenylalanine	-0.00676211	(-.0889078504,.0753836213)	0.871825
Heme	-0.00343914	(-.0068182905,-.0000599831)	0.0460696
Phenylpyruvic acid	-0.39513	(-1.417913761,.6276531623)	0.448936
Phosphate	0.0146167	(-.0059358326,.0351692894)	0.163347
(R)-Pantothenate	0.140129	(-.0343502377,.3146085768)	0.115464
Propionate	0.0443388	(-.0627092022,.1513868256)	0.416902
Pyrophosphate	-0.0932789	(-.1610016553,-.0255561323)	0.00694263
L-Proline	0.00153629	(-.0126323126,.0157048878)	0.831704
1, 4-Butanediammonium	-0.0800305	(-.2850798445,.1250188631)	0.444289
Pyruvate	0.219047	(.0361854619,.4019080452)	0.0188841
Ubiquinone-8	0.0379347	(-.0060441546,.0819136452)	0.0909132
Reduced riboflavin	-0.103482	(-.3007411772,.0937777339)	0.30386
Ribose	0.183521	(-.0912433037,.458284967)	0.1905
Riboflavin	-0.118063	(-.3240043868,.0878792708)	0.261178
L-Serine	-0.106221	(-.3245880742,.1121468126)	0.340394
Siroheme	0.0113135	(-.0081242043,.0307511244)	0.253964
Sulfite	0.0119514	(-.4052397133,.4291425698)	0.955224
Sulfate	0.0129545	(-.0125915217,.0385004485)	0.320269
Spermidine	-0.00126697	(-.028923026,.026389082)	0.928455
Starch, Structure 2	0.0636551	(-.1746980442,.3020082224)	0.600674
Succinate	0.112127	(-.1372302405,.3614848559)	0.378141
L-Threonine	-0.0392981	(-.4538627386,.3752666358)	0.852608
Thymidine	-0.0843503	(-.2335748794,.0648742977)	0.267912
L-Tryptophan	0.0271469	(-.0133502453,.0676439482)	0.188899
Tryptamine	-0.0841359	(-.8640086374,.6957368822)	0.832537
Thiosulfate	-0.0979719	(-.5497714611,.3538275748)	0.670826
Tetradecanoate	-0.00221735	(-.0431380255,.0387033215)	0.915421
Tyramine	-0.0599293	(-.8269711559,.7071126468)	0.878294
L-Tyrosine	-0.000535141	(-.0533463303,.0522760478)	0.984155
Uracil	-0.0729857	(-.277068077,.1310967581)	0.483341
Uracil	0.0020791	(-.0461741879,.0503323811)	0.932699
Uridine	-0.0478369	(-.1746379303,.0789641023)	0.459655
L-Valine	-0.055953	(-.157568026,.0456621243)	0.280486
Xanthine	0.273119	(-.1292944384,.6755327889)	0.183442
Zinc	0.0129545	(-.0125915966,.0385004971)	0.320271
95%-CI= 95% confidence interval
Estimates from mixed linear regressions with random effects for batch, adjusted for total read couts, age, BMI, sex, and disease duration

## Sheet: UPDRS III
Sheet 9: Summary statistics of flux analyses regarding UPDRS III scores
Metabolite	b	95%-CI	p-value UPDRS III score
1,2-Diacyl-sn-glycerol (dioctadecanoyl, n-C18:0)	0.00785326	(.0033627988,.0123437122)	0.000608638
1,3-Propanediol	-0.00601752	(-.022963353,.0109283073)	0.486435
Meso-2,6-Diaminoheptanedioate	0.00193863	(-.0008993428,.0047766002)	0.180617
2-Demethylmenaquinone 8	-0.000285141	(-.0054092341,.0048389518)	0.91315
2-Oxobutanoate	0.000213458	(-.0003446396,.0007715551)	0.453474
3-Methyl-2-Oxopentanoate	0.000536539	(-.0037994399,.0048725172)	0.808371
4-Aminobutanoate	0.00767992	(.0016381247,.0137217061)	0.012725
4-Hydroxybenzoate	-0.000367011	(-.0032968197,.0025627968)	0.806053
L-Cystine	-9.51354e-05	(-.0063533515,.0061630806)	0.976231
Acetate	0.00248475	(-.0154768241,.0204463202)	0.786287
Acetoacetate	0.012671	(.0049792044,.0203628436)	0.00124345
Acetaldehyde	0.000221429	(-.000132174,.0005750327)	0.219693
N-Acetyl-D-Glucosamine	-0.00035519	(-.0026346817,.0019243009)	0.76006
N-Acetyl-D-Mannosamine	-0.00357801	(-.0145816045,.0074255909)	0.523919
Adenine	-0.00051575	(-.006216583,.0051850832)	0.85926
Adenosine	-0.00113198	(-.0062786727,.0040147213)	0.666411
2-Oxoglutarate	0.00478665	(-.0055467445,.0151200424)	0.363933
D-alanine	0.00679529	(-.005584876,.0191754637)	0.282019
L-Alanine	0.00115527	(.0002427933,.0020677412)	0.013084
L-Arginine	-0.00194956	(-.0062084156,.002309299)	0.36961
L-Asparagine	0.00261937	(-.0013830749,.0066218093)	0.199603
L-Aspartate	-3.01299e-05	(-.0000666353,6.37560e-06)	0.105736
Butanol	-0.000913049	(-.0154290909,.0136029935)	0.901885
Butyrate	-0.000439402	(-.0030996398,.0022208353)	0.746139
Calcium	-5.25308e-05	(-.0010662064,.0009611447)	0.919098
Cysteinyl-Glycine	0.0061089	(-.0037564965,.0159742903)	0.224878
Methanethiol	0.0369434	(-.0468338595,.1207207458)	0.387429
Chorismate	0.000182795	(-.0011277659,.0014933555)	0.784567
Citrate	-0.00135805	(-.0140373682,.011321259)	0.833724
Chloride	-5.25308e-05	(-.0010662064,.0009611447)	0.919098
Carbon Dioxide	-0.00487903	(-.012875187,.0031171319)	0.23173
Co2+	-5.25904e-05	(-.0010662665,.0009610856)	0.919007
Cu2+	-5.25308e-05	(-.0010662064,.0009611447)	0.919098
L-Cysteine	-0.000200658	(-.0006484342,.0002471185)	0.379781
Cytidine	0.00035838	(-.0044158384,.0051325981)	0.883033
2-Deoxyadenosine	-0.00152656	(-.0069073817,.0038542555)	0.578176
Deoxycytidine	0.0004283	(-.0044291296,.0052857295)	0.862794
Laurate	0.00059744	(-.004437989,.0056328682)	0.816115
Deoxyguanosine	0.000410713	(-.0052807101,.0061021352)	0.887524
Diacetyl	-0.016846	(-.0448124154,.0111204076)	0.237756
Dephospho Coenzyme A	0.00096039	(-.014786915,.0167076944)	0.904853
Ethanol	0.00138913	(-.0005121688,.0032904354)	0.152146
Iron (Fe2+)	-0.000324326	(-.0013873079,.0007386563)	0.549838
Iron (Fe3+)	7.12204e-06	(-.0002873505,.0003015946)	0.962192
Formate	0.00122856	(-.0037551021,.0062122211)	0.628978
D-Fructose	0.00192991	(-.0007073625,.004567178)	0.151496
Fumarate	0.000745349	(-.0016603522,.0031510492)	0.543687
D-Galactose	0.00428281	(-.007690236,.0162558482)	0.483249
D-Glucose	-0.000261706	(-.0012014341,.0006780221)	0.585181
Gluconic acid	-0.00179111	(-.0140760448,.010493818)	0.775063
L-Glutamine	0.000836548	(-.0001592305,.0018323257)	0.0996496
L-Glutamate	-0.000425874	(-.0011169168,.000265169)	0.227093
Glycine	-0.000240478	(-.0007038617,.0002229051)	0.309084
Glycerol	0.000421428	(-.0004347638,.0012776205)	0.334686
Guanosine	-0.00126582	(-.0052913875,.0027597498)	0.537696
Oxidized Glutathione	-0.00396238	(-.01171571,.0037909428)	0.316512
Reduced Glutathione	-0.00399123	(-.0124962053,.0045137397)	0.35769
Guanine	-0.00213207	(-.0067974459,.0025333066)	0.370413
H2	-0.00079464	(-.0037036428,.0021143619)	0.592376
Water	-0.00832079	(-.0183468561,.0017052696)	0.103821
Hydrogen sulfide	0.00730159	(.0016453753,.0129578098)	0.0114026
Proton	-0.00242609	(-.0199101903,.0150580064)	0.785649
Hexadecanoate	0.000368726	(-.002333079,.0030705309)	0.789097
Histamine	0.00559288	(-.0247242052,.0359099641)	0.717671
Hypoxanthine	0.000114817	(-.0019921448,.0022217781)	0.914943
L-Isoleucine	0.000389531	(-.0024808179,.0032598799)	0.790252
Indole	0.00130545	(-.0004584904,.0030693932)	0.146913
Inosine	-0.00167189	(-.0077333567,.0043895782)	0.588782
Isobutyrate	6.29798e-05	(-.0003988814,.0005248411)	0.789267
Isocaproate	-0.00193173	(-.0081861603,.0043226936)	0.544945
Isovalerate	-0.00193173	(-.0081861599,.0043226938)	0.544945
Isoprene	-0.00882895	(-.0271220465,.0094641441)	0.344172
Ka+	-5.25308e-05	(-.0010662064,.0009611447)	0.919098
D-Lactate	-0.00215557	(-.0093286728,.0050175403)	0.555873
L-Lactate	0.0010547	(-.0015305581,.0036399562)	0.423942
L-Leucine	-0.00165334	(-.0065589993,.0032523104)	0.508892
L-Lysine	-0.000549921	(-.0053323919,.004232549)	0.821691
L-Malate	0.00758557	(-.0006260765,.0157972267)	0.0702134
Maltose	0.000194646	(-.0008198213,.0012091135)	0.706873
Maltotriose	0.00040068	(-.0155406145,.0163419753)	0.96071
Methanol	0.00128649	(-.005570073,.0081430565)	0.713062
L-Methionine	0.00680129	(.0016508557,.0119517161)	0.00964826
Mg	-5.25308e-05	(-.0010662064,.0009611447)	0.919098
mn2	-5.25308e-05	(-.0010662064,.0009611447)	0.919098
D-Mannitol	0.00903212	(-.0025512928,.0206155296)	0.126445
Menaquinone 7	0.00046797	(-.003026185,.0039621258)	0.792938
Nicotinate	0.000101343	(-.0016581695,.0018608561)	0.910119
Nicotinamide	-0.000728262	(-.004003012,.0025464873)	0.66293
Ammonia	0.000697308	(-.0049376459,.0063322623)	0.808362
Octadecanoate	0.000470746	(-.0036750294,.0046165221)	0.823885
Octadecenoate (N-C18:1)	-0.00108916	(-.0039104752,.0017321643)	0.449269
Ornithine	0.00103929	(-.0001508425,.0022294165)	0.0869798
Oxalate	0.0113744	(-.0068529208,.0296017961)	0.2213
Phenylacetate	0.000547302	(-.0040387171,.0051333209)	0.815059
L-Phenylalanine	-0.000428189	(-.0036969467,.0028405696)	0.797376
Heme	-0.000109782	(-.0002440627,.0000244995)	0.109074
Phenylpyruvic acid	0.0159026	(-.0247144754,.0565197712)	0.442858
Phosphate	-0.000376149	(-.0011983549,.0004460572)	0.369901
(R)-Pantothenate	0.0031427	(-.0038061725,.010091575)	0.375394
Propionate	0.00322188	(-.0010029051,.007446671)	0.134994
Pyrophosphate	0.000613938	(-.0021504644,.0033783402)	0.663357
L-Proline	-0.000283993	(-.0008408445,.0002728578)	0.317514
1, 4-Butanediammonium	-0.00230012	(-.0104826238,.0058823932)	0.581669
Pyruvate	0.00349369	(-.0038596066,.0108469876)	0.351742
Ubiquinone-8	0.000656438	(-.001101864,.0024147395)	0.464336
Reduced riboflavin	-0.000229397	(-.0080250814,.0075662876)	0.954008
Ribose	0.0121588	(.0015221983,.0227954604)	0.0250616
Riboflavin	0.00223244	(-.0062896735,.0107545513)	0.607651
L-Serine	-0.00308033	(-.0117314337,.0055707731)	0.485259
Siroheme	0.000193899	(-.0005821087,.0009699077)	0.624324
Sulfite	-0.0103808	(-.026837001,.0060753918)	0.21632
Sulfate	-5.25283e-05	(-.0010662015,.0009611448)	0.919102
Spermidine	0.000693004	(-.0003938431,.0017798515)	0.211399
Starch, Structure 2	0.00114934	(-.0081148421,.0104135271)	0.807882
Succinate	0.00045657	(-.0094717996,.01038494)	0.928183
L-Threonine	-0.0047899	(-.0211920078,.0116121986)	0.567073
Thymidine	-0.000922001	(-.0068667431,.0050227416)	0.761142
L-Tryptophan	0.00131163	(-.0002886672,.0029119278)	0.108182
Tryptamine	0.00571285	(-.0251513868,.0365770924)	0.716768
Thiosulfate	-0.00941861	(-.0273385085,.0085012939)	0.302941
Tetradecanoate	4.94455e-05	(-.0015715839,.0016704748)	0.952328
Tyramine	0.00586037	(-.0244851244,.0362058654)	0.705051
L-Tyrosine	0.00084222	(-.0012597311,.0029441718)	0.432261
Uracil	0.00182499	(-.0062698515,.0099198409)	0.658578
Uracil	-0.000689121	(-.0026267227,.0012484799)	0.485756
Uridine	0.000261911	(-.0047737896,.0052976122)	0.918805
L-Valine	0.000154962	(-.0039357898,.004245714)	0.940815
Xanthine	0.00160395	(-.0145522099,.0177601003)	0.845721
Zinc	-5.25308e-05	(-.0010662064,.0009611447)	0.919098
UPDRS=Unified Parkinson Disease Rating scale
BMI=body mass index
95%-CI= 95% confidence interval
Estimates from mixed linear regressions with random effects for batch, adjusted for total read couts, age, BMI, sex, and disease duration

## Sheet: NMS
Sheet 10: Summary statistics of flux analyses regarding NMS
Metabolite	b	95%-CI	p-value NMS
1,2-Diacyl-sn-glycerol (dioctadecanoyl, n-C18:0)	0.00313299	(-.0066949525,.0129609255)	0.532099
1,3-Propanediol	-0.0205719	(-.052336663,.0111927817)	0.204319
Meso-2,6-Diaminoheptanedioate	-0.00264964	(-.0086784133,.0033791358)	0.389017
2-Demethylmenaquinone 8	-0.00078431	(-.0118472418,.0102786214)	0.889488
2-Oxobutanoate	-0.00028066	(-.001557934,.0009966138)	0.666708
3-Methyl-2-Oxopentanoate	0.00269769	(-.0065546516,.0119500385)	0.567685
4-Aminobutanoate	0.00146998	(-.0116782389,.0146181965)	0.826553
4-Hydroxybenzoate	-9.87454e-05	(-.0063817385,.0061842478)	0.975426
L-Cystine	0.011099	(-.0020502889,.0242482618)	0.0980547
Acetate	-0.0376309	(-.0768613591,.0015996475)	0.0601019
Acetoacetate	0.0132644	(-.0032331982,.0297620724)	0.11506
Acetaldehyde	0.00019554	(-.0005801782,.000971259)	0.621263
N-Acetyl-D-Glucosamine	0.000343455	(-.0047640023,.0054509132)	0.895143
N-Acetyl-D-Mannosamine	0.010885	(-.0117207604,.0334908125)	0.345296
Adenine	-0.00273513	(-.0160321165,.0105618647)	0.686834
Adenosine	-0.0066224	(-.0190018964,.0057570974)	0.294417
2-Oxoglutarate	-0.00265818	(-.0269606242,.0216442685)	0.830252
D-alanine	0.0227064	(-.0028615492,.048274352)	0.0817527
L-Alanine	0.000690373	(-.0011404917,.0025212381)	0.459875
L-Arginine	0.00156629	(-.0077288679,.0108614513)	0.741199
L-Asparagine	-0.00262455	(-.011655437,.0064063282)	0.568946
L-Aspartate	-3.14748e-05	(-.0001171104,.0000541608)	0.471296
Butanol	-0.00090946	(-.0269751189,.0251561995)	0.945479
Butyrate	0.00190922	(-.0037942293,.0076126675)	0.511763
Calcium	-0.00162091	(-.0040075083,.0007656855)	0.183138
Cysteinyl-Glycine	-0.0126626	(-.0325792271,.0072540493)	0.212726
Methanethiol	0.0650041	(-.1178040446,.2478123414)	0.485842
Chorismate	-8.55563e-05	(-.0028820338,.0027109211)	0.952184
Citrate	-0.00432817	(-.0301443689,.0214880266)	0.742462
Chloride	-0.00162091	(-.0040075083,.0007656855)	0.183138
Carbon Dioxide	-0.0224673	(-.0393132738,-.0056212284)	0.00894968
Co2+	-0.00162087	(-.0040074179,.0007656817)	0.183141
Cu2+	-0.00162091	(-.0040075083,.0007656855)	0.183138
L-Cysteine	0.000364687	(-.0005630734,.0012924483)	0.441045
Cytidine	-0.0027973	(-.0142168121,.0086222217)	0.631151
2-Deoxyadenosine	-0.00592927	(-.0187856948,.0069271588)	0.366039
Deoxycytidine	-0.00193921	(-.0134468986,.0095684739)	0.741187
Laurate	0.00423504	(-.0055654893,.0140355761)	0.397025
Deoxyguanosine	0.00335049	(-.0079093573,.0146103276)	0.559753
Diacetyl	-0.0225566	(-.0812880252,.0361749183)	0.451601
Dephospho Coenzyme A	-0.0282617	(-.0598194944,.0032960347)	0.0792154
Ethanol	0.00100837	(-.003066092,.0050828386)	0.627631
Iron (Fe2+)	-0.00168914	(-.0042276917,.0008494099)	0.192182
Iron (Fe3+)	0.000255654	(-.0003617719,.0008730803)	0.417049
Formate	0.00506898	(-.0060563728,.0161943284)	0.371854
D-Fructose	0.00275692	(-.0028994627,.0084133075)	0.339433
Fumarate	0.00293819	(-.0023699188,.0082462966)	0.277968
D-Galactose	0.00326144	(-.022488237,.0290111153)	0.803943
D-Glucose	0.00191506	(-.0001463161,.0039764344)	0.0686303
Gluconic acid	-0.00319475	(-.0264555832,.0200660855)	0.787783
L-Glutamine	0.00083701	(-.0013604129,.0030344331)	0.455329
L-Glutamate	-0.000970363	(-.0025077609,.0005670353)	0.216059
Glycine	-0.000805636	(-.0018415524,.0002302812)	0.127441
Glycerol	0.00106361	(-.0007041991,.0028314167)	0.23831
Guanosine	-0.00525102	(-.0153039701,.0048019202)	0.305948
Oxidized Glutathione	0.00366525	(-.0142735851,.0216040839)	0.688819
Reduced Glutathione	0.00414957	(-.015514255,.0238133915)	0.679165
Guanine	-0.000714813	(-.0114258111,.009996186)	0.895933
H2	0.000730725	(-.0057904307,.0072518809)	0.826165
Water	-0.0303797	(-.0524116068,-.0083477251)	0.00688039
Hydrogen sulfide	-0.00798945	(-.0209326254,.004953731)	0.226345
Proton	-0.0128365	(-.0528852605,.0272123531)	0.529868
Hexadecanoate	0.0026543	(-.0035769324,.0088855235)	0.403786
Histamine	0.0304871	(-.0295187242,.0904930206)	0.319348
Hypoxanthine	0.00131838	(-.0032215551,.0058583088)	0.569244
L-Isoleucine	0.00242826	(-.0036862914,.0085428033)	0.436359
Indole	0.000476963	(-.0035476235,.0045015492)	0.816321
Inosine	-0.00847437	(-.0229186329,.0059698925)	0.250185
Isobutyrate	-1.27768e-05	(-.0010492501,.0010236966)	0.980724
Isocaproate	-0.00601079	(-.0207793535,.0087577682)	0.425042
Isovalerate	-0.00601079	(-.0207793519,.0087577694)	0.425043
Isoprene	-0.000908853	(-.0382749839,.0364572773)	0.961978
Ka+	-0.00162091	(-.0040075083,.0007656855)	0.183138
D-Lactate	-0.00854764	(-.023930577,.0068352948)	0.276124
L-Lactate	0.00299	(-.0024034964,.0083835039)	0.277236
L-Leucine	-0.00875566	(-.0201157937,.0026044673)	0.130887
L-Lysine	-0.00273222	(-.0129667288,.0075022802)	0.60081
L-Malate	0.00432895	(-.0140512875,.0227091915)	0.644358
Maltose	-0.00156789	(-.0035621846,.0004264114)	0.123343
Maltotriose	-0.026503	(-.0582669117,.0052608963)	0.101977
Methanol	0.0110036	(-.00320041,.0252076135)	0.128926
L-Methionine	0.00153736	(-.009929002,.0130037167)	0.792718
Mg	-0.00162091	(-.0040075083,.0007656855)	0.183138
mn2	-0.00162091	(-.0040075083,.0007656855)	0.183138
D-Mannitol	0.0134399	(-.0100370435,.036916895)	0.261851
Menaquinone 7	0.00237581	(-.0052751304,.0100267563)	0.542777
Nicotinate	0.00214896	(-.0021596565,.0064575706)	0.328298
Nicotinamide	-0.000736025	(-.0077312161,.0062591654)	0.836615
Ammonia	0.00856768	(-.0033859999,.0205213574)	0.160085
Octadecanoate	0.00276095	(-.0070146382,.0125365438)	0.579881
Octadecenoate (N-C18:1)	0.00446507	(-.0014522764,.0103824156)	0.139157
Ornithine	-0.000951729	(-.0034459182,.0015424595)	0.454532
Oxalate	0.0136783	(-.0229121268,.050268734)	0.463755
Phenylacetate	0.00269885	(-.007082522,.0124802148)	0.588654
L-Phenylalanine	-0.0059858	(-.0134619332,.0014903408)	0.116589
Heme	7.85252e-05	(-.0002303487,.0003873991)	0.618285
Phenylpyruvic acid	0.0264245	(-.0631996279,.1160485441)	0.563353
Phosphate	-0.000300152	(-.0020674667,.0014671619)	0.739232
(R)-Pantothenate	0.0290814	(.0152641169,.0428986467)	3.70473e-05
Propionate	0.00684175	(-.0024656013,.0161490969)	0.149655
Pyrophosphate	0.0014651	(-.0091481039,.0120783057)	0.786727
L-Proline	-0.000519227	(-.0016789717,.0006405173)	0.380219
1, 4-Butanediammonium	-0.00938537	(-.0261101136,.0073393641)	0.27139
Pyruvate	0.00630406	(-.0084885753,.0210966947)	0.40357
Ubiquinone-8	0.000961265	(-.002944663,.0048671937)	0.629553
Reduced riboflavin	0.0157779	(-.0005845491,.0321403712)	0.0587654
Ribose	0.0155964	(-.008787911,.0399807529)	0.209984
Riboflavin	0.0160298	(-.0010531059,.0331126531)	0.0658948
L-Serine	-0.00731314	(-.025218991,.0105927211)	0.423426
Siroheme	0.000533453	(-.0012510136,.0023179201)	0.557931
Sulfite	0.00218465	(-.0337837268,.0381530181)	0.90524
Sulfate	-0.00162099	(-.0040075781,.0007656043)	0.183117
Spermidine	-0.000661504	(-.0029425671,.0016195581)	0.569773
Starch, Structure 2	-0.0216489	(-.0410641572,-.0022337418)	0.0288551
Succinate	0.0168225	(-.0057444322,.0393894639)	0.144001
L-Threonine	-0.0181085	(-.051982455,.0157654593)	0.294746
Thymidine	-0.00451408	(-.0181414669,.0091133084)	0.516184
L-Tryptophan	0.00107827	(-.0026117483,.004768298)	0.566829
Tryptamine	0.0289943	(-.032220355,.0902089217)	0.353233
Thiosulfate	-0.0112198	(-.0491150052,.026675409)	0.561716
Tetradecanoate	0.00173207	(-.001923982,.0053881189)	0.353127
Tyramine	0.0303926	(-.0296593351,.0904446043)	0.321223
L-Tyrosine	0.0038241	(-.0007891336,.0084373408)	0.104227
Uracil	0.0052974	(-.0104064562,.0210012475)	0.508512
Uracil	-3.57061e-05	(-.0043261873,.004254775)	0.986986
Uridine	-0.00453351	(-.0161856484,.0071186295)	0.445723
L-Valine	-0.00114627	(-.0102484475,.0079559132)	0.805044
Xanthine	0.0291224	(-.0030190236,.061263903)	0.075755
Zinc	-0.00162091	(-.0040075083,.0007656855)	0.183138
NMS=Non-motor sypmtoms
95%-CI= 95% confidence interval
Estimates from mixed linear regressions with random effects for batch, adjusted for total read couts, age, BMI, sex, and disease duration

[truncated: 1 more sheets: Sniff-score]
